# Supplementary material for: The German Shorthair Pointer Dog Breed (Canis lupus familiaris): Genomic Inbreeding and Variability
Source: Animals (Basel). 2020 Mar 17;10(3):498. doi: 10.3390/ani10030498 (PMC7143860; doi:10.3390/ani10030498)
Supplement: Supplementary file 1 [file animals-10-00498-s001.zip]

Archive with 24 entries (21 files):
- Additional_Files/
- Additional_Files/Table S1.xlsx
- __MACOSX/
- __MACOSX/Additional_Files/
- __MACOSX/Additional_Files/._Table S1.xlsx
- Additional_Files/.DS_Store
- __MACOSX/Additional_Files/._.DS_Store
- Additional_Files/Table S6.xlsx
- __MACOSX/Additional_Files/._Table S6.xlsx
- Additional_Files/Table S5.xlsx
- __MACOSX/Additional_Files/._Table S5.xlsx
- Additional_Files/Table S4.xlsx
- __MACOSX/Additional_Files/._Table S4.xlsx
- Additional_Files/Figure_S3.pdf
- __MACOSX/Additional_Files/._Figure_S3.pdf
- Additional_Files/Figure_S2.pdf
- __MACOSX/Additional_Files/._Figure_S2.pdf
- Additional_Files/Table S3.xlsx
- __MACOSX/Additional_Files/._Table S3.xlsx
- Additional_Files/Figure_S1.pdf
- __MACOSX/Additional_Files/._Figure_S1.pdf
- Additional_Files/Table S2.xlsx
- __MACOSX/Additional_Files/._Table S2.xlsx
- __MACOSX/._Additional_Files
