# Supplementary material for: The German Shorthair Pointer Dog Breed (Canis lupus familiaris): Genomic Inbreeding and Variability
Source: Animals (Basel). 2020 Mar 17;10(3):498. doi: 10.3390/ani10030498 (PMC7143860; doi:10.3390/ani10030498)
Supplement: Supplementary file 1 [file animals-10-00498-s001.zip › Additional_Files/Table S1.xlsx]

## Sheet: Foglio1
country_sampling	id	chrom	nSNP	from	to	lengthBps	CLASS
GSHP_ITALY	1	1	80	50654295	51998368	1344073	0-2 Mb
GSHP_ITALY	1	1	99	55744981	57276881	1531900	0-2 Mb
GSHP_ITALY	1	1	50	57523093	58646627	1123534	0-2 Mb
GSHP_ITALY	1	1	54	60937420	62094560	1157140	0-2 Mb
GSHP_ITALY	1	1	81	92476546	94176187	1699641	0-2 Mb
GSHP_ITALY	1	1	64	94289832	95435979	1146147	0-2 Mb
GSHP_ITALY	1	3	40	2210375	3516768	1306393	0-2 Mb
GSHP_ITALY	1	3	74	10160786	11797723	1636937	0-2 Mb
GSHP_ITALY	1	3	72	80553943	81839989	1286046	0-2 Mb
GSHP_ITALY	1	3	142	87774126	89529786	1755660	0-2 Mb
GSHP_ITALY	1	4	73	26488947	27579559	1090612	0-2 Mb
GSHP_ITALY	1	4	137	82320045	84194102	1874057	0-2 Mb
GSHP_ITALY	1	5	51	8787601	9807038	1019437	0-2 Mb
GSHP_ITALY	1	5	42	31465970	32969506	1503536	0-2 Mb
GSHP_ITALY	1	5	71	35370915	36661572	1290657	0-2 Mb
GSHP_ITALY	1	7	72	35801248	37190027	1388779	0-2 Mb
GSHP_ITALY	1	7	93	43663291	45178407	1515116	0-2 Mb
GSHP_ITALY	1	7	77	70622007	72277373	1655366	0-2 Mb
GSHP_ITALY	1	9	45	13741	1507833	1494092	0-2 Mb
GSHP_ITALY	1	9	42	4068469	5240555	1172086	0-2 Mb
GSHP_ITALY	1	10	46	7278956	8418771	1139815	0-2 Mb
GSHP_ITALY	1	10	94	67635455	68975275	1339820	0-2 Mb
GSHP_ITALY	1	11	87	56771324	58165531	1394207	0-2 Mb
GSHP_ITALY	1	12	42	27971213	29513292	1542079	0-2 Mb
GSHP_ITALY	1	13	84	2962719	4505605	1542886	0-2 Mb
GSHP_ITALY	1	14	43	6732440	8126405	1393965	0-2 Mb
GSHP_ITALY	1	16	50	37115743	38332469	1216726	0-2 Mb
GSHP_ITALY	1	18	44	2081839	3203856	1122017	0-2 Mb
GSHP_ITALY	1	19	48	4607335	5993781	1386446	0-2 Mb
GSHP_ITALY	1	21	79	37972420	39779195	1806775	0-2 Mb
GSHP_ITALY	1	22	66	4372860	6098958	1726098	0-2 Mb
GSHP_ITALY	1	22	45	18617923	20492707	1874784	0-2 Mb
GSHP_ITALY	1	23	67	11294135	12670447	1376312	0-2 Mb
GSHP_ITALY	1	24	81	41524908	43001029	1476121	0-2 Mb
GSHP_ITALY	1	25	64	2268042	3722514	1454472	0-2 Mb
GSHP_ITALY	1	25	94	9590418	11379544	1789126	0-2 Mb
GSHP_ITALY	1	26	80	33021155	34353811	1332656	0-2 Mb
GSHP_ITALY	1	27	59	8082848	9268476	1185628	0-2 Mb
GSHP_ITALY	1	28	54	25423678	26570299	1146621	0-2 Mb
GSHP_ITALY	1	30	125	927947	2775667	1847720	0-2 Mb
GSHP_ITALY	1	30	42	5653608	7540515	1886907	0-2 Mb
GSHP_ITALY	1	30	85	8605451	10266304	1660853	0-2 Mb
GSHP_ITALY	1	34	72	1567646	3128789	1561143	0-2 Mb
GSHP_ITALY	1	34	78	4239338	5585776	1346438	0-2 Mb
GSHP_ITALY	1	34	111	19537355	21110377	1573022	0-2 Mb
GSHP_ITALY	2	1	112	46268586	48029395	1760809	0-2 Mb
GSHP_ITALY	2	1	53	92963423	94289832	1326409	0-2 Mb
GSHP_ITALY	2	2	46	21428633	22474246	1045613	0-2 Mb
GSHP_ITALY	2	3	85	41242875	42890069	1647194	0-2 Mb
GSHP_ITALY	2	4	43	22882050	23908040	1025990	0-2 Mb
GSHP_ITALY	2	6	83	10389467	11708888	1319421	0-2 Mb
GSHP_ITALY	2	7	105	8055238	9787111	1731873	0-2 Mb
GSHP_ITALY	2	7	88	35220889	36535455	1314566	0-2 Mb
GSHP_ITALY	2	7	63	38378759	39675233	1296474	0-2 Mb
GSHP_ITALY	2	8	55	42287590	43362603	1075013	0-2 Mb
GSHP_ITALY	2	9	63	59540377	60812630	1272253	0-2 Mb
GSHP_ITALY	2	10	53	43753924	44893770	1139846	0-2 Mb
GSHP_ITALY	2	11	61	44530731	45691793	1161062	0-2 Mb
GSHP_ITALY	2	15	101	20639193	22228904	1589711	0-2 Mb
GSHP_ITALY	2	15	45	24068867	25216121	1147254	0-2 Mb
GSHP_ITALY	2	16	41	54295704	55382075	1086371	0-2 Mb
GSHP_ITALY	2	17	67	3012133	4031526	1019393	0-2 Mb
GSHP_ITALY	2	18	50	8000716	9205983	1205267	0-2 Mb
GSHP_ITALY	2	20	90	10139196	11961825	1822629	0-2 Mb
GSHP_ITALY	2	21	61	40993615	42269022	1275407	0-2 Mb
GSHP_ITALY	2	22	52	8244048	10175739	1931691	0-2 Mb
GSHP_ITALY	2	22	49	23581666	25209042	1627376	0-2 Mb
GSHP_ITALY	2	23	66	3540846	5048318	1507472	0-2 Mb
GSHP_ITALY	2	24	43	8029280	9350278	1320998	0-2 Mb
GSHP_ITALY	2	25	50	2579305	3722514	1143209	0-2 Mb
GSHP_ITALY	2	25	71	7108498	8399062	1290564	0-2 Mb
GSHP_ITALY	2	27	69	24689289	26236962	1547673	0-2 Mb
GSHP_ITALY	2	27	69	30663952	32520317	1856365	0-2 Mb
GSHP_ITALY	2	27	73	32541573	33928292	1386719	0-2 Mb
GSHP_ITALY	2	28	76	34807268	35859870	1052602	0-2 Mb
GSHP_ITALY	2	30	97	18223197	19946335	1723138	0-2 Mb
GSHP_ITALY	2	30	64	39059773	40196606	1136833	0-2 Mb
GSHP_ITALY	2	31	62	37108452	38467613	1359161	0-2 Mb
GSHP_ITALY	2	37	66	25269328	27037136	1767808	0-2 Mb
GSHP_ITALY	3	1	45	2391860	3828021	1436161	0-2 Mb
GSHP_ITALY	3	1	103	23108674	24693843	1585169	0-2 Mb
GSHP_ITALY	3	1	51	57523093	58660082	1136989	0-2 Mb
GSHP_ITALY	3	1	57	70705035	72200384	1495349	0-2 Mb
GSHP_ITALY	3	1	68	73547121	74965868	1418747	0-2 Mb
GSHP_ITALY	3	1	49	92963423	94176187	1212764	0-2 Mb
GSHP_ITALY	3	4	66	58884217	60013889	1129672	0-2 Mb
GSHP_ITALY	3	5	56	63383195	65013617	1630422	0-2 Mb
GSHP_ITALY	3	5	54	70701333	71724772	1023439	0-2 Mb
GSHP_ITALY	3	6	80	4431955	5912154	1480199	0-2 Mb
GSHP_ITALY	3	6	96	67399673	69157306	1757633	0-2 Mb
GSHP_ITALY	3	8	46	25485757	26838362	1352605	0-2 Mb
GSHP_ITALY	3	9	55	13741	1907341	1893600	0-2 Mb
GSHP_ITALY	3	9	41	17943987	19462754	1518767	0-2 Mb
GSHP_ITALY	3	10	65	20618986	21686134	1067148	0-2 Mb
GSHP_ITALY	3	10	59	22432181	23866804	1434623	0-2 Mb
GSHP_ITALY	3	10	107	32467848	34381076	1913228	0-2 Mb
GSHP_ITALY	3	11	40	53451483	54463357	1011874	0-2 Mb
GSHP_ITALY	3	12	54	31342832	32750018	1407186	0-2 Mb
GSHP_ITALY	3	12	46	34899565	35938570	1039005	0-2 Mb
GSHP_ITALY	3	12	72	50949744	52060306	1110562	0-2 Mb
GSHP_ITALY	3	13	58	4935766	6052722	1116956	0-2 Mb
GSHP_ITALY	3	13	81	48280354	50059911	1779557	0-2 Mb
GSHP_ITALY	3	13	64	61533573	62589657	1056084	0-2 Mb
GSHP_ITALY	3	15	72	13005392	14628327	1622935	0-2 Mb
GSHP_ITALY	3	15	72	23152407	25089306	1936899	0-2 Mb
GSHP_ITALY	3	15	77	28641234	29961297	1320063	0-2 Mb
GSHP_ITALY	3	15	63	60725414	62143297	1417883	0-2 Mb
GSHP_ITALY	3	19	78	44606609	45950168	1343559	0-2 Mb
GSHP_ITALY	3	19	84	46023204	47560498	1537294	0-2 Mb
GSHP_ITALY	3	21	46	38769633	40222725	1453092	0-2 Mb
GSHP_ITALY	3	23	54	47801973	48897020	1095047	0-2 Mb
GSHP_ITALY	3	25	81	25847906	27279916	1432010	0-2 Mb
GSHP_ITALY	3	26	66	8818	1117625	1108807	0-2 Mb
GSHP_ITALY	3	26	102	1226546	3129470	1902924	0-2 Mb
GSHP_ITALY	3	27	72	19839697	21453539	1613842	0-2 Mb
GSHP_ITALY	3	28	63	21844908	22904108	1059200	0-2 Mb
GSHP_ITALY	3	29	54	40009	1767897	1727888	0-2 Mb
GSHP_ITALY	3	29	59	1804545	3222830	1418285	0-2 Mb
GSHP_ITALY	3	30	58	36142796	37225571	1082775	0-2 Mb
GSHP_ITALY	3	31	49	91801	1211040	1119239	0-2 Mb
GSHP_ITALY	4	1	100	31263680	33192141	1928461	0-2 Mb
GSHP_ITALY	4	1	66	59406426	60567517	1161091	0-2 Mb
GSHP_ITALY	4	1	52	60987853	62094560	1106707	0-2 Mb
GSHP_ITALY	4	1	49	92963423	94176187	1212764	0-2 Mb
GSHP_ITALY	4	2	70	53624559	54835926	1211367	0-2 Mb
GSHP_ITALY	4	3	48	984724	2325941	1341217	0-2 Mb
GSHP_ITALY	4	3	62	9425314	10749451	1324137	0-2 Mb
GSHP_ITALY	4	3	44	25059397	26121477	1062080	0-2 Mb
GSHP_ITALY	4	3	72	53607371	54711619	1104248	0-2 Mb
GSHP_ITALY	4	3	79	59130449	60164936	1034487	0-2 Mb
GSHP_ITALY	4	5	51	111100	1698501	1587401	0-2 Mb
GSHP_ITALY	4	5	54	35987958	37116781	1128823	0-2 Mb
GSHP_ITALY	4	6	89	53052681	54586091	1533410	0-2 Mb
GSHP_ITALY	4	7	79	16807506	18103149	1295643	0-2 Mb
GSHP_ITALY	4	7	116	57870608	59686241	1815633	0-2 Mb
GSHP_ITALY	4	9	42	4068469	5240555	1172086	0-2 Mb
GSHP_ITALY	4	9	57	6822320	8541290	1718970	0-2 Mb
GSHP_ITALY	4	9	42	35938607	37386093	1447486	0-2 Mb
GSHP_ITALY	4	10	46	7278956	8418771	1139815	0-2 Mb
GSHP_ITALY	4	11	104	14477360	16266530	1789170	0-2 Mb
GSHP_ITALY	4	11	64	45412626	46889391	1476765	0-2 Mb
GSHP_ITALY	4	12	48	36935792	38136395	1200603	0-2 Mb
GSHP_ITALY	4	12	61	38171125	39598414	1427289	0-2 Mb
GSHP_ITALY	4	12	86	68598154	70042408	1444254	0-2 Mb
GSHP_ITALY	4	13	57	291017	1372589	1081572	0-2 Mb
GSHP_ITALY	4	13	72	2962719	4312777	1350058	0-2 Mb
GSHP_ITALY	4	13	63	48934974	50161121	1226147	0-2 Mb
GSHP_ITALY	4	14	64	2951698	4198420	1246722	0-2 Mb
GSHP_ITALY	4	14	63	8126405	9532729	1406324	0-2 Mb
GSHP_ITALY	4	14	58	47918642	49108880	1190238	0-2 Mb
GSHP_ITALY	4	15	78	51490726	53060319	1569593	0-2 Mb
GSHP_ITALY	4	18	81	38876604	40861719	1985115	0-2 Mb
GSHP_ITALY	4	19	97	50271763	52167214	1895451	0-2 Mb
GSHP_ITALY	4	20	52	35295692	36782139	1486447	0-2 Mb
GSHP_ITALY	4	21	52	23848257	24913411	1065154	0-2 Mb
GSHP_ITALY	4	22	78	128931	2091751	1962820	0-2 Mb
GSHP_ITALY	4	24	91	41524908	43288491	1763583	0-2 Mb
GSHP_ITALY	4	25	88	9835136	11585829	1750693	0-2 Mb
GSHP_ITALY	4	25	86	44520878	45672699	1151821	0-2 Mb
GSHP_ITALY	4	26	61	22300464	23764497	1464033	0-2 Mb
GSHP_ITALY	4	27	64	41321665	42488686	1167021	0-2 Mb
GSHP_ITALY	4	28	76	34807268	35859870	1052602	0-2 Mb
GSHP_ITALY	4	28	98	36130627	37385215	1254588	0-2 Mb
GSHP_ITALY	4	32	51	67571	1185759	1118188	0-2 Mb
GSHP_ITALY	4	32	68	9979313	11840321	1861008	0-2 Mb
GSHP_ITALY	4	34	64	24961839	26097119	1135280	0-2 Mb
GSHP_ITALY	4	35	67	14765463	15903014	1137551	0-2 Mb
GSHP_ITALY	4	36	42	26811674	27883249	1071575	0-2 Mb
GSHP_ITALY	5	1	78	742901	2240283	1497382	0-2 Mb
GSHP_ITALY	5	1	56	99579312	100989446	1410134	0-2 Mb
GSHP_ITALY	5	1	81	117561904	119164360	1602456	0-2 Mb
GSHP_ITALY	5	2	71	16397888	17714125	1316237	0-2 Mb
GSHP_ITALY	5	4	67	44670463	45804419	1133956	0-2 Mb
GSHP_ITALY	5	5	86	5939180	7510489	1571309	0-2 Mb
GSHP_ITALY	5	5	50	45766962	46815694	1048732	0-2 Mb
GSHP_ITALY	5	6	80	4431955	5912154	1480199	0-2 Mb
GSHP_ITALY	5	7	58	4403831	5746962	1343131	0-2 Mb
GSHP_ITALY	5	7	74	27573251	29120612	1547361	0-2 Mb
GSHP_ITALY	5	7	55	70777150	72058713	1281563	0-2 Mb
GSHP_ITALY	5	8	45	3008057	4311823	1303766	0-2 Mb
GSHP_ITALY	5	9	71	30310781	31556501	1245720	0-2 Mb
GSHP_ITALY	5	10	65	20618986	21686134	1067148	0-2 Mb
GSHP_ITALY	5	10	58	43557063	44893770	1336707	0-2 Mb
GSHP_ITALY	5	11	41	31065695	32646978	1581283	0-2 Mb
GSHP_ITALY	5	12	42	27971213	29513292	1542079	0-2 Mb
GSHP_ITALY	5	13	90	17667728	19630027	1962299	0-2 Mb
GSHP_ITALY	5	13	63	53169940	54900032	1730092	0-2 Mb
GSHP_ITALY	5	15	74	42691199	44542576	1851377	0-2 Mb
GSHP_ITALY	5	15	66	53341630	54795977	1454347	0-2 Mb
GSHP_ITALY	5	17	55	58478555	60095888	1617333	0-2 Mb
GSHP_ITALY	5	18	41	17987380	19305822	1318442	0-2 Mb
GSHP_ITALY	5	21	79	11770654	13148374	1377720	0-2 Mb
GSHP_ITALY	5	22	78	128931	2091751	1962820	0-2 Mb
GSHP_ITALY	5	22	43	39359671	40580127	1220456	0-2 Mb
GSHP_ITALY	5	27	52	42456217	43994137	1537920	0-2 Mb
GSHP_ITALY	5	28	74	23853368	25131421	1278053	0-2 Mb
GSHP_ITALY	5	29	84	18830119	20071376	1241257	0-2 Mb
GSHP_ITALY	5	29	77	39754740	41740469	1985729	0-2 Mb
GSHP_ITALY	5	33	45	3275744	4448197	1172453	0-2 Mb
GSHP_ITALY	5	36	95	28239927	29934312	1694385	0-2 Mb
GSHP_ITALY	6	1	62	46268586	47363651	1095065	0-2 Mb
GSHP_ITALY	6	1	70	95301923	96531122	1229199	0-2 Mb
GSHP_ITALY	6	1	56	97566801	98962840	1396039	0-2 Mb
GSHP_ITALY	6	2	106	63900071	65640616	1740545	0-2 Mb
GSHP_ITALY	6	3	63	34076977	35841813	1764836	0-2 Mb
GSHP_ITALY	6	3	79	87429024	88478516	1049492	0-2 Mb
GSHP_ITALY	6	5	50	9693046	11102457	1409411	0-2 Mb
GSHP_ITALY	6	5	54	13713780	14867564	1153784	0-2 Mb
GSHP_ITALY	6	5	67	41000432	42792473	1792041	0-2 Mb
GSHP_ITALY	6	5	42	63383195	64555534	1172339	0-2 Mb
GSHP_ITALY	6	6	114	33773146	35645756	1872610	0-2 Mb
GSHP_ITALY	6	7	84	19444534	21165797	1721263	0-2 Mb
GSHP_ITALY	6	7	90	47639267	49146847	1507580	0-2 Mb
GSHP_ITALY	6	8	58	35600502	36835715	1235213	0-2 Mb
GSHP_ITALY	6	9	46	3878812	5240555	1361743	0-2 Mb
GSHP_ITALY	6	9	49	19567519	21003619	1436100	0-2 Mb
GSHP_ITALY	6	9	75	30345368	31719754	1374386	0-2 Mb
GSHP_ITALY	6	9	57	59540377	60707720	1167343	0-2 Mb
GSHP_ITALY	6	10	52	17369080	18404550	1035470	0-2 Mb
GSHP_ITALY	6	10	62	21016794	22239819	1223025	0-2 Mb
GSHP_ITALY	6	10	93	67543537	68825398	1281861	0-2 Mb
GSHP_ITALY	6	11	57	29613460	31006066	1392606	0-2 Mb
GSHP_ITALY	6	11	72	45412626	47400651	1988025	0-2 Mb
GSHP_ITALY	6	13	89	3058272	4785659	1727387	0-2 Mb
GSHP_ITALY	6	13	59	11635331	13036989	1401658	0-2 Mb
GSHP_ITALY	6	13	80	33967104	35518441	1551337	0-2 Mb
GSHP_ITALY	6	14	104	59270092	60955971	1685879	0-2 Mb
GSHP_ITALY	6	15	63	21201061	22228904	1027843	0-2 Mb
GSHP_ITALY	6	15	56	24068867	25551222	1482355	0-2 Mb
GSHP_ITALY	6	16	74	20982112	22646642	1664530	0-2 Mb
GSHP_ITALY	6	16	59	43342197	44635973	1293776	0-2 Mb
GSHP_ITALY	6	17	67	11887479	12947349	1059870	0-2 Mb
GSHP_ITALY	6	17	92	24663600	26561061	1897461	0-2 Mb
GSHP_ITALY	6	18	53	38737451	39762681	1025230	0-2 Mb
GSHP_ITALY	6	19	69	45803202	46953280	1150078	0-2 Mb
GSHP_ITALY	6	19	61	50300779	51598835	1298056	0-2 Mb
GSHP_ITALY	6	20	42	55730134	57670921	1940787	0-2 Mb
GSHP_ITALY	6	21	106	48298192	50139520	1841328	0-2 Mb
GSHP_ITALY	6	25	49	2858775	3887386	1028611	0-2 Mb
GSHP_ITALY	6	26	61	22300464	23764497	1464033	0-2 Mb
GSHP_ITALY	6	28	119	30753309	32609896	1856587	0-2 Mb
GSHP_ITALY	6	29	96	10899181	12272613	1373432	0-2 Mb
GSHP_ITALY	6	30	42	39234	1123192	1083958	0-2 Mb
GSHP_ITALY	6	32	68	21596466	22654843	1058377	0-2 Mb
GSHP_ITALY	6	32	40	30718156	32075460	1357304	0-2 Mb
GSHP_ITALY	6	33	47	1556382	2583443	1027061	0-2 Mb
GSHP_ITALY	6	33	59	2612319	3815436	1203117	0-2 Mb
GSHP_ITALY	6	33	50	19813762	21119950	1306188	0-2 Mb
GSHP_ITALY	6	37	43	250989	1364851	1113862	0-2 Mb
GSHP_ITALY	6	38	80	10570666	11905749	1335083	0-2 Mb
GSHP_ITALY	7	1	60	73863932	74965868	1101936	0-2 Mb
GSHP_ITALY	7	1	69	100619743	102270036	1650293	0-2 Mb
GSHP_ITALY	7	1	60	112009648	113453077	1443429	0-2 Mb
GSHP_ITALY	7	3	48	984724	2325941	1341217	0-2 Mb
GSHP_ITALY	7	3	44	15883629	16964393	1080764	0-2 Mb
GSHP_ITALY	7	3	94	53585808	55132444	1546636	0-2 Mb
GSHP_ITALY	7	3	95	84568770	86053845	1485075	0-2 Mb
GSHP_ITALY	7	5	51	9678299	11102457	1424158	0-2 Mb
GSHP_ITALY	7	5	88	72127668	73769462	1641794	0-2 Mb
GSHP_ITALY	7	6	108	11016694	13016406	1999712	0-2 Mb
GSHP_ITALY	7	10	61	6739693	8454499	1714806	0-2 Mb
GSHP_ITALY	7	10	59	14987553	16897466	1909913	0-2 Mb
GSHP_ITALY	7	10	49	22756432	24224712	1468280	0-2 Mb
GSHP_ITALY	7	10	62	33087428	34381076	1293648	0-2 Mb
GSHP_ITALY	7	10	77	50982542	52290627	1308085	0-2 Mb
GSHP_ITALY	7	12	74	66922082	68607213	1685131	0-2 Mb
GSHP_ITALY	7	14	61	4579946	6554279	1974333	0-2 Mb
GSHP_ITALY	7	14	51	11291091	12659853	1368762	0-2 Mb
GSHP_ITALY	7	14	74	50063321	51840050	1776729	0-2 Mb
GSHP_ITALY	7	15	41	24068867	25089306	1020439	0-2 Mb
GSHP_ITALY	7	16	69	10724218	12276134	1551916	0-2 Mb
GSHP_ITALY	7	16	40	24900203	26511199	1610996	0-2 Mb
GSHP_ITALY	7	17	48	18055869	19363586	1307717	0-2 Mb
GSHP_ITALY	7	17	62	42797906	43878654	1080748	0-2 Mb
GSHP_ITALY	7	18	47	18207327	19901942	1694615	0-2 Mb
GSHP_ITALY	7	19	41	4607335	5615897	1008562	0-2 Mb
GSHP_ITALY	7	19	47	8397682	10298950	1901268	0-2 Mb
GSHP_ITALY	7	21	66	49666351	50741188	1074837	0-2 Mb
GSHP_ITALY	7	22	43	39359671	40580127	1220456	0-2 Mb
GSHP_ITALY	7	23	70	8110451	9421720	1311269	0-2 Mb
GSHP_ITALY	7	24	58	20638546	21688025	1049479	0-2 Mb
GSHP_ITALY	7	27	60	13562990	14703541	1140551	0-2 Mb
GSHP_ITALY	7	27	50	14731171	15790465	1059294	0-2 Mb
GSHP_ITALY	7	30	88	12233354	13952681	1719327	0-2 Mb
GSHP_ITALY	7	32	55	30718156	32420902	1702746	0-2 Mb
GSHP_ITALY	7	34	104	2732721	4395404	1662683	0-2 Mb
GSHP_ITALY	7	35	113	7899301	9839033	1939732	0-2 Mb
GSHP_ITALY	7	37	60	24245430	26185588	1940158	0-2 Mb
GSHP_ITALY	7	38	63	10811961	11896403	1084442	0-2 Mb
GSHP_ITALY	8	1	98	212740	2092214	1879474	0-2 Mb
GSHP_ITALY	8	1	116	23183736	25004055	1820319	0-2 Mb
GSHP_ITALY	8	1	84	51064244	52561674	1497430	0-2 Mb
GSHP_ITALY	8	1	92	55576948	56954451	1377503	0-2 Mb
GSHP_ITALY	8	1	48	68851389	69991759	1140370	0-2 Mb
GSHP_ITALY	8	1	103	95865261	97522339	1657078	0-2 Mb
GSHP_ITALY	8	3	62	90724930	91858198	1133268	0-2 Mb
GSHP_ITALY	8	4	104	48014462	49779474	1765012	0-2 Mb
GSHP_ITALY	8	4	66	57296369	58369423	1073054	0-2 Mb
GSHP_ITALY	8	4	72	76421770	77678050	1256280	0-2 Mb
GSHP_ITALY	8	6	69	28935367	30283524	1348157	0-2 Mb
GSHP_ITALY	8	7	71	59344605	60582246	1237641	0-2 Mb
GSHP_ITALY	8	7	72	77949830	79263110	1313280	0-2 Mb
GSHP_ITALY	8	8	62	39421475	40971678	1550203	0-2 Mb
GSHP_ITALY	8	10	60	48359511	49402689	1043178	0-2 Mb
GSHP_ITALY	8	11	112	14330078	16266530	1936452	0-2 Mb
GSHP_ITALY	8	12	112	61327659	62944181	1616522	0-2 Mb
GSHP_ITALY	8	13	92	2893859	4614368	1720509	0-2 Mb
GSHP_ITALY	8	13	103	15138593	16858786	1720193	0-2 Mb
GSHP_ITALY	8	14	64	2951698	4198420	1246722	0-2 Mb
GSHP_ITALY	8	14	63	8126405	9532729	1406324	0-2 Mb
GSHP_ITALY	8	19	94	26514873	28179234	1664361	0-2 Mb
GSHP_ITALY	8	21	69	33421268	35190651	1769383	0-2 Mb
GSHP_ITALY	8	22	54	2190142	3516656	1326514	0-2 Mb
GSHP_ITALY	8	23	65	29177019	30784123	1607104	0-2 Mb
GSHP_ITALY	8	25	112	35380766	37192574	1811808	0-2 Mb
GSHP_ITALY	8	26	58	28008230	29579246	1571016	0-2 Mb
GSHP_ITALY	8	27	69	37415167	38888664	1473497	0-2 Mb
GSHP_ITALY	8	28	74	20958421	22092653	1134232	0-2 Mb
GSHP_ITALY	8	29	99	3808855	5492225	1683370	0-2 Mb
GSHP_ITALY	8	30	60	38723585	39809465	1085880	0-2 Mb
GSHP_ITALY	8	34	55	1853210	2999856	1146646	0-2 Mb
GSHP_ITALY	8	34	114	3088833	4850962	1762129	0-2 Mb
GSHP_ITALY	8	38	61	21337092	22604833	1267741	0-2 Mb
GSHP_ITALY	9	1	78	742901	2240283	1497382	0-2 Mb
GSHP_ITALY	9	1	63	31741885	32985311	1243426	0-2 Mb
GSHP_ITALY	9	1	66	59406426	60567517	1161091	0-2 Mb
GSHP_ITALY	9	1	53	92963423	94289832	1326409	0-2 Mb
GSHP_ITALY	9	1	56	97566801	98962840	1396039	0-2 Mb
GSHP_ITALY	9	1	58	111637414	113225584	1588170	0-2 Mb
GSHP_ITALY	9	3	72	80553943	81839989	1286046	0-2 Mb
GSHP_ITALY	9	4	61	53856050	55042763	1186713	0-2 Mb
GSHP_ITALY	9	5	44	247752	1698501	1450749	0-2 Mb
GSHP_ITALY	9	5	47	60321768	61624563	1302795	0-2 Mb
GSHP_ITALY	9	6	82	844858	2821772	1976914	0-2 Mb
GSHP_ITALY	9	6	101	57682956	59443695	1760739	0-2 Mb
GSHP_ITALY	9	9	71	30310781	31556501	1245720	0-2 Mb
GSHP_ITALY	9	10	63	20028771	21137488	1108717	0-2 Mb
GSHP_ITALY	9	10	60	26241360	27614083	1372723	0-2 Mb
GSHP_ITALY	9	10	59	34495967	35802562	1306595	0-2 Mb
GSHP_ITALY	9	10	58	43557063	44893770	1336707	0-2 Mb
GSHP_ITALY	9	10	94	67635455	68975275	1339820	0-2 Mb
GSHP_ITALY	9	11	90	68676910	70000620	1323710	0-2 Mb
GSHP_ITALY	9	12	101	14053092	15614265	1561173	0-2 Mb
GSHP_ITALY	9	12	96	68136025	69701070	1565045	0-2 Mb
GSHP_ITALY	9	13	88	2656507	4312777	1656270	0-2 Mb
GSHP_ITALY	9	14	56	50556115	51840050	1283935	0-2 Mb
GSHP_ITALY	9	15	99	28641234	30364874	1723640	0-2 Mb
GSHP_ITALY	9	16	101	46122190	47979425	1857235	0-2 Mb
GSHP_ITALY	9	17	67	3012133	4031526	1019393	0-2 Mb
GSHP_ITALY	9	22	42	32045659	33138313	1092654	0-2 Mb
GSHP_ITALY	9	25	106	36064552	37963998	1899446	0-2 Mb
GSHP_ITALY	9	28	122	30700028	32609896	1909868	0-2 Mb
GSHP_ITALY	9	28	129	35192472	36829554	1637082	0-2 Mb
GSHP_ITALY	9	28	45	39998110	41151930	1153820	0-2 Mb
GSHP_ITALY	9	29	46	40009	1657928	1617919	0-2 Mb
GSHP_ITALY	9	29	72	4775101	5910053	1134952	0-2 Mb
GSHP_ITALY	9	31	45	4423625	5552860	1129235	0-2 Mb
GSHP_ITALY	9	31	92	36653525	38467613	1814088	0-2 Mb
GSHP_ITALY	9	33	47	1556382	2583443	1027061	0-2 Mb
GSHP_ITALY	9	36	65	19986820	20997756	1010936	0-2 Mb
GSHP_ITALY	9	38	63	10811961	11896403	1084442	0-2 Mb
GSHP_ITALY	9	38	127	13561308	15510008	1948700	0-2 Mb
GSHP_ITALY	10	1	56	63889749	65345162	1455413	0-2 Mb
GSHP_ITALY	10	1	48	68851389	69991759	1140370	0-2 Mb
GSHP_ITALY	10	1	81	117561904	119164360	1602456	0-2 Mb
GSHP_ITALY	10	2	66	81510968	82908779	1397811	0-2 Mb
GSHP_ITALY	10	3	66	49899049	50921021	1021972	0-2 Mb
GSHP_ITALY	10	3	115	67356553	68944811	1588258	0-2 Mb
GSHP_ITALY	10	3	152	85581994	87520131	1938137	0-2 Mb
GSHP_ITALY	10	4	111	1595156	3401829	1806673	0-2 Mb
GSHP_ITALY	10	4	43	22882050	23908040	1025990	0-2 Mb
GSHP_ITALY	10	4	65	59156389	60278489	1122100	0-2 Mb
GSHP_ITALY	10	6	94	3048999	4431955	1382956	0-2 Mb
GSHP_ITALY	10	7	98	47639267	49282232	1642965	0-2 Mb
GSHP_ITALY	10	8	58	35600502	36835715	1235213	0-2 Mb
GSHP_ITALY	10	9	42	4068469	5240555	1172086	0-2 Mb
GSHP_ITALY	10	9	75	30345368	31719754	1374386	0-2 Mb
GSHP_ITALY	10	11	57	29613460	31006066	1392606	0-2 Mb
GSHP_ITALY	10	11	52	53001602	54368623	1367021	0-2 Mb
GSHP_ITALY	10	11	82	68813381	70000620	1187239	0-2 Mb
GSHP_ITALY	10	15	101	20639193	22228904	1589711	0-2 Mb
GSHP_ITALY	10	15	45	24068867	25216121	1147254	0-2 Mb
GSHP_ITALY	10	22	61	1771368	3314799	1543431	0-2 Mb
GSHP_ITALY	10	22	53	49698843	50937230	1238387	0-2 Mb
GSHP_ITALY	10	24	66	14760569	15822238	1061669	0-2 Mb
GSHP_ITALY	10	24	71	36801188	38436050	1634862	0-2 Mb
GSHP_ITALY	10	26	119	3195598	5074039	1878441	0-2 Mb
GSHP_ITALY	10	28	112	30308678	32004747	1696069	0-2 Mb
GSHP_ITALY	10	30	62	27658112	29311707	1653595	0-2 Mb
GSHP_ITALY	10	31	87	17876512	19339574	1463062	0-2 Mb
GSHP_ITALY	10	31	68	26253705	27727451	1473746	0-2 Mb
GSHP_ITALY	10	31	81	31443342	32961552	1518210	0-2 Mb
GSHP_ITALY	10	34	55	1853210	2999856	1146646	0-2 Mb
GSHP_ITALY	10	34	66	5643590	6865930	1222340	0-2 Mb
GSHP_ITALY	10	35	69	2911404	4226453	1315049	0-2 Mb
GSHP_ITALY	10	35	57	13620722	14728730	1108008	0-2 Mb
GSHP_ITALY	10	37	86	13361797	14971250	1609453	0-2 Mb
GSHP_ITALY	10	37	61	16393697	18177738	1784041	0-2 Mb
GSHP_ITALY	10	38	52	2537746	4346801	1809055	0-2 Mb
GSHP_ITALY	11	1	45	2391860	3828021	1436161	0-2 Mb
GSHP_ITALY	11	1	56	28713303	29747071	1033768	0-2 Mb
GSHP_ITALY	11	1	66	43001368	44420893	1419525	0-2 Mb
GSHP_ITALY	11	1	66	46268586	47459383	1190797	0-2 Mb
GSHP_ITALY	11	1	58	94289832	95301923	1012091	0-2 Mb
GSHP_ITALY	11	1	51	119030039	120165275	1135236	0-2 Mb
GSHP_ITALY	11	4	54	45104712	46128642	1023930	0-2 Mb
GSHP_ITALY	11	4	104	48014462	49779474	1765012	0-2 Mb
GSHP_ITALY	11	4	57	78717870	79771275	1053405	0-2 Mb
GSHP_ITALY	11	5	57	41258169	42792473	1534304	0-2 Mb
GSHP_ITALY	11	6	64	13262688	14696966	1434278	0-2 Mb
GSHP_ITALY	11	10	61	6739693	8454499	1714806	0-2 Mb
GSHP_ITALY	11	10	51	31461921	32571800	1109879	0-2 Mb
GSHP_ITALY	11	10	66	50644633	51826846	1182213	0-2 Mb
GSHP_ITALY	11	10	96	52725880	54251126	1525246	0-2 Mb
GSHP_ITALY	11	10	102	66915072	68402833	1487761	0-2 Mb
GSHP_ITALY	11	11	41	31065695	32646978	1581283	0-2 Mb
GSHP_ITALY	11	12	101	23610599	25582041	1971442	0-2 Mb
GSHP_ITALY	11	12	61	26498230	27610388	1112158	0-2 Mb
GSHP_ITALY	11	14	51	11291091	12659853	1368762	0-2 Mb
GSHP_ITALY	11	14	53	36239817	37324370	1084553	0-2 Mb
GSHP_ITALY	11	15	68	24068867	26006684	1937817	0-2 Mb
GSHP_ITALY	11	15	49	46819789	48020570	1200781	0-2 Mb
GSHP_ITALY	11	16	58	23047884	24336171	1288287	0-2 Mb
GSHP_ITALY	11	17	83	36315705	37944241	1628536	0-2 Mb
GSHP_ITALY	11	18	72	26834359	28146910	1312551	0-2 Mb
GSHP_ITALY	11	19	55	6078779	7620667	1541888	0-2 Mb
GSHP_ITALY	11	20	62	9913278	10974391	1061113	0-2 Mb
GSHP_ITALY	11	20	67	34673798	36142779	1468981	0-2 Mb
GSHP_ITALY	11	21	68	38285399	39998163	1712764	0-2 Mb
GSHP_ITALY	11	22	66	45530534	46964437	1433903	0-2 Mb
GSHP_ITALY	11	26	90	10850888	11975733	1124845	0-2 Mb
GSHP_ITALY	11	30	61	27754272	29375929	1621657	0-2 Mb
GSHP_ITALY	11	31	49	91801	1211040	1119239	0-2 Mb
GSHP_ITALY	11	34	80	4417383	5792087	1374704	0-2 Mb
GSHP_ITALY	11	35	69	18950618	20110703	1160085	0-2 Mb
GSHP_ITALY	11	36	58	11058897	12621547	1562650	0-2 Mb
GSHP_ITALY	11	37	41	10035435	11294927	1259492	0-2 Mb
GSHP_ITALY	12	1	87	14494290	15770986	1276696	0-2 Mb
GSHP_ITALY	12	1	68	92947927	94510326	1562399	0-2 Mb
GSHP_ITALY	12	2	47	26298806	27466494	1167688	0-2 Mb
GSHP_ITALY	12	3	61	7737391	8882965	1145574	0-2 Mb
GSHP_ITALY	12	3	117	60892911	62824148	1931237	0-2 Mb
GSHP_ITALY	12	3	72	80553943	81839989	1286046	0-2 Mb
GSHP_ITALY	12	4	46	40681891	41781224	1099333	0-2 Mb
GSHP_ITALY	12	5	71	70331788	71698433	1366645	0-2 Mb
GSHP_ITALY	12	5	57	85445776	86534009	1088233	0-2 Mb
GSHP_ITALY	12	7	50	25484603	26690287	1205684	0-2 Mb
GSHP_ITALY	12	10	55	7278956	8806853	1527897	0-2 Mb
GSHP_ITALY	12	10	53	43753924	44893770	1139846	0-2 Mb
GSHP_ITALY	12	10	95	50671347	52290627	1619280	0-2 Mb
GSHP_ITALY	12	10	109	54060427	55739844	1679417	0-2 Mb
GSHP_ITALY	12	11	52	53001602	54368623	1367021	0-2 Mb
GSHP_ITALY	12	12	81	38257612	39997433	1739821	0-2 Mb
GSHP_ITALY	12	12	81	68598154	69969704	1371550	0-2 Mb
GSHP_ITALY	12	13	99	2656507	4491947	1835440	0-2 Mb
GSHP_ITALY	12	13	87	58582552	60431667	1849115	0-2 Mb
GSHP_ITALY	12	14	49	8509543	9595887	1086344	0-2 Mb
GSHP_ITALY	12	15	50	3365234	5089517	1724283	0-2 Mb
GSHP_ITALY	12	16	44	29306587	30328542	1021955	0-2 Mb
GSHP_ITALY	12	17	61	27813741	28906091	1092350	0-2 Mb
GSHP_ITALY	12	17	83	36315705	37944241	1628536	0-2 Mb
GSHP_ITALY	12	20	68	44735890	46368797	1632907	0-2 Mb
GSHP_ITALY	12	21	55	8625992	10329518	1703526	0-2 Mb
GSHP_ITALY	12	21	52	27326603	28935715	1609112	0-2 Mb
GSHP_ITALY	12	22	49	1771368	2957266	1185898	0-2 Mb
GSHP_ITALY	12	22	45	17001195	18205934	1204739	0-2 Mb
GSHP_ITALY	12	22	64	56248362	57711162	1462800	0-2 Mb
GSHP_ITALY	12	25	67	32512611	33646046	1133435	0-2 Mb
GSHP_ITALY	12	28	98	36130627	37385215	1254588	0-2 Mb
GSHP_ITALY	12	30	79	34231647	35519353	1287706	0-2 Mb
GSHP_ITALY	12	31	74	91801	2083901	1992100	0-2 Mb
GSHP_ITALY	12	31	107	20268988	22174325	1905337	0-2 Mb
GSHP_ITALY	12	33	49	1035008	2346056	1311048	0-2 Mb
GSHP_ITALY	12	33	73	8671348	10153678	1482330	0-2 Mb
GSHP_ITALY	12	36	85	21862820	23703859	1841039	0-2 Mb
GSHP_ITALY	12	38	45	6256268	7356214	1099946	0-2 Mb
GSHP_ITALY	12	38	59	20900552	22061395	1160843	0-2 Mb
GSHP_ITALY	13	1	53	717913	1752349	1034436	0-2 Mb
GSHP_ITALY	13	1	42	70485974	71685118	1199144	0-2 Mb
GSHP_ITALY	13	1	84	89323556	90392200	1068644	0-2 Mb
GSHP_ITALY	13	1	58	94289832	95301923	1012091	0-2 Mb
GSHP_ITALY	13	1	57	118897206	120165275	1268069	0-2 Mb
GSHP_ITALY	13	2	73	29297467	31191731	1894264	0-2 Mb
GSHP_ITALY	13	2	95	79814195	81808012	1993817	0-2 Mb
GSHP_ITALY	13	3	40	2210375	3516768	1306393	0-2 Mb
GSHP_ITALY	13	3	56	36345026	37736833	1391807	0-2 Mb
GSHP_ITALY	13	4	126	69894316	71795326	1901010	0-2 Mb
GSHP_ITALY	13	5	63	247752	2115656	1867904	0-2 Mb
GSHP_ITALY	13	6	86	49213591	50497935	1284344	0-2 Mb
GSHP_ITALY	13	9	43	2931399	4112820	1181421	0-2 Mb
GSHP_ITALY	13	9	43	6547273	7946174	1398901	0-2 Mb
GSHP_ITALY	13	9	64	59401457	60744259	1342802	0-2 Mb
GSHP_ITALY	13	10	62	6711713	8418771	1707058	0-2 Mb
GSHP_ITALY	13	10	52	21349472	22432181	1082709	0-2 Mb
GSHP_ITALY	13	11	55	27234120	28339143	1105023	0-2 Mb
GSHP_ITALY	13	12	101	23610599	25582041	1971442	0-2 Mb
GSHP_ITALY	13	13	52	34619747	35629935	1010188	0-2 Mb
GSHP_ITALY	13	14	72	2948414	4488123	1539709	0-2 Mb
GSHP_ITALY	13	15	49	5609665	6878661	1268996	0-2 Mb
GSHP_ITALY	13	18	54	37410864	38456518	1045654	0-2 Mb
GSHP_ITALY	13	18	58	47922723	49082858	1160135	0-2 Mb
GSHP_ITALY	13	20	50	14306695	15414972	1108277	0-2 Mb
GSHP_ITALY	13	21	60	38383288	39858885	1475597	0-2 Mb
GSHP_ITALY	13	22	84	54508521	55815220	1306699	0-2 Mb
GSHP_ITALY	13	25	63	4046296	5538142	1491846	0-2 Mb
GSHP_ITALY	13	25	71	7108498	8399062	1290564	0-2 Mb
GSHP_ITALY	13	25	103	33874702	35410449	1535747	0-2 Mb
GSHP_ITALY	13	26	44	22746529	23977078	1230549	0-2 Mb
GSHP_ITALY	13	30	62	27658112	29311707	1653595	0-2 Mb
GSHP_ITALY	13	33	76	28778809	30392697	1613888	0-2 Mb
GSHP_ITALY	13	34	65	823761	1965236	1141475	0-2 Mb
GSHP_ITALY	13	34	93	17126435	18797432	1670997	0-2 Mb
GSHP_ITALY	13	37	40	9641690	10753554	1111864	0-2 Mb
GSHP_ITALY	14	1	107	46916115	48422089	1505974	0-2 Mb
GSHP_ITALY	14	1	83	55645575	56853531	1207956	0-2 Mb
GSHP_ITALY	14	1	70	95301923	96531122	1229199	0-2 Mb
GSHP_ITALY	14	1	56	97566801	98962840	1396039	0-2 Mb
GSHP_ITALY	14	2	49	19534401	20719476	1185075	0-2 Mb
GSHP_ITALY	14	2	59	61880556	62979525	1098969	0-2 Mb
GSHP_ITALY	14	3	68	52252814	53531798	1278984	0-2 Mb
GSHP_ITALY	14	4	53	43598	1157546	1113948	0-2 Mb
GSHP_ITALY	14	4	65	15870642	17366062	1495420	0-2 Mb
GSHP_ITALY	14	4	87	46021254	47789598	1768344	0-2 Mb
GSHP_ITALY	14	4	65	59156389	60278489	1122100	0-2 Mb
GSHP_ITALY	14	6	109	68927940	70505190	1577250	0-2 Mb
GSHP_ITALY	14	7	89	27725612	29483101	1757489	0-2 Mb
GSHP_ITALY	14	7	53	36093496	37190027	1096531	0-2 Mb
GSHP_ITALY	14	9	55	13741	1907341	1893600	0-2 Mb
GSHP_ITALY	14	9	42	4068469	5240555	1172086	0-2 Mb
GSHP_ITALY	14	10	104	12814197	14751905	1937708	0-2 Mb
GSHP_ITALY	14	11	53	11736520	12891312	1154792	0-2 Mb
GSHP_ITALY	14	11	110	62319503	63930168	1610665	0-2 Mb
GSHP_ITALY	14	13	83	2962719	4491947	1529228	0-2 Mb
GSHP_ITALY	14	13	51	10151357	11340296	1188939	0-2 Mb
GSHP_ITALY	14	14	63	8126405	9532729	1406324	0-2 Mb
GSHP_ITALY	14	14	61	40308030	41550318	1242288	0-2 Mb
GSHP_ITALY	14	15	71	43004456	44682995	1678539	0-2 Mb
GSHP_ITALY	14	17	97	12668750	14521242	1852492	0-2 Mb
GSHP_ITALY	14	19	111	35213786	37074895	1861109	0-2 Mb
GSHP_ITALY	14	23	54	23719147	24812221	1093074	0-2 Mb
GSHP_ITALY	14	25	68	34239225	35331723	1092498	0-2 Mb
GSHP_ITALY	14	25	98	41530932	43326189	1795257	0-2 Mb
GSHP_ITALY	14	26	115	34125947	35914723	1788776	0-2 Mb
GSHP_ITALY	14	27	66	16130211	17485925	1355714	0-2 Mb
GSHP_ITALY	14	28	61	26619375	27684051	1064676	0-2 Mb
GSHP_ITALY	14	29	51	16193633	17397291	1203658	0-2 Mb
GSHP_ITALY	14	31	45	4423625	5552860	1129235	0-2 Mb
GSHP_ITALY	14	32	69	4485845	5998374	1512529	0-2 Mb
GSHP_ITALY	14	38	64	7073852	8527004	1453152	0-2 Mb
GSHP_ITALY	14	38	86	10811961	12254634	1442673	0-2 Mb
GSHP_ITALY	15	1	56	63889749	65345162	1455413	0-2 Mb
GSHP_ITALY	15	1	65	66376836	67922585	1545749	0-2 Mb
GSHP_ITALY	15	1	49	92963423	94176187	1212764	0-2 Mb
GSHP_ITALY	15	1	43	108382527	110207732	1825205	0-2 Mb
GSHP_ITALY	15	2	113	62091025	63880292	1789267	0-2 Mb
GSHP_ITALY	15	3	40	2210375	3516768	1306393	0-2 Mb
GSHP_ITALY	15	5	54	35987958	37116781	1128823	0-2 Mb
GSHP_ITALY	15	6	82	844858	2821772	1976914	0-2 Mb
GSHP_ITALY	15	6	86	48848687	50099680	1250993	0-2 Mb
GSHP_ITALY	15	7	48	4474917	5606474	1131557	0-2 Mb
GSHP_ITALY	15	9	43	2931399	4112820	1181421	0-2 Mb
GSHP_ITALY	15	10	61	6711713	8403017	1691304	0-2 Mb
GSHP_ITALY	15	10	118	29410037	31279010	1868973	0-2 Mb
GSHP_ITALY	15	10	53	43753924	44893770	1139846	0-2 Mb
GSHP_ITALY	15	11	64	36063389	37551094	1487705	0-2 Mb
GSHP_ITALY	15	12	41	3244592	4302334	1057742	0-2 Mb
GSHP_ITALY	15	12	100	4348043	6203031	1854988	0-2 Mb
GSHP_ITALY	15	12	57	55355721	56608856	1253135	0-2 Mb
GSHP_ITALY	15	13	84	2962719	4505605	1542886	0-2 Mb
GSHP_ITALY	15	13	78	19797863	21343321	1545458	0-2 Mb
GSHP_ITALY	15	14	73	58880166	60160551	1280385	0-2 Mb
GSHP_ITALY	15	15	56	24068867	25551222	1482355	0-2 Mb
GSHP_ITALY	15	19	76	15334999	16638422	1303423	0-2 Mb
GSHP_ITALY	15	19	81	46478812	47951575	1472763	0-2 Mb
GSHP_ITALY	15	23	44	2398565	3472778	1074213	0-2 Mb
GSHP_ITALY	15	23	65	30392167	31727816	1335649	0-2 Mb
GSHP_ITALY	15	23	64	43759526	45006642	1247116	0-2 Mb
GSHP_ITALY	15	24	42	713633	2555694	1842061	0-2 Mb
GSHP_ITALY	15	24	62	42052146	43288491	1236345	0-2 Mb
GSHP_ITALY	15	26	53	21281650	22900842	1619192	0-2 Mb
GSHP_ITALY	15	27	61	23299721	24394363	1094642	0-2 Mb
GSHP_ITALY	15	27	45	42330728	43572717	1241989	0-2 Mb
GSHP_ITALY	15	28	47	25547011	26570299	1023288	0-2 Mb
GSHP_ITALY	15	28	88	27928532	29585447	1656915	0-2 Mb
GSHP_ITALY	15	29	75	12935374	14195180	1259806	0-2 Mb
GSHP_ITALY	15	29	52	14915363	16066691	1151328	0-2 Mb
GSHP_ITALY	15	29	75	32302864	33687468	1384604	0-2 Mb
GSHP_ITALY	15	29	123	33719834	35655174	1935340	0-2 Mb
GSHP_ITALY	15	30	55	8980159	10100541	1120382	0-2 Mb
GSHP_ITALY	15	30	56	38805063	39809465	1004402	0-2 Mb
GSHP_ITALY	15	31	45	363505	1374323	1010818	0-2 Mb
GSHP_ITALY	15	33	43	3305724	4448197	1142473	0-2 Mb
GSHP_ITALY	15	35	78	18032524	19648119	1615595	0-2 Mb
GSHP_ITALY	16	1	93	73041552	74965868	1924316	0-2 Mb
GSHP_ITALY	16	1	68	92947927	94510326	1562399	0-2 Mb
GSHP_ITALY	16	1	60	116741161	117924008	1182847	0-2 Mb
GSHP_ITALY	16	2	41	6007327	7782125	1774798	0-2 Mb
GSHP_ITALY	16	2	87	72709340	74252752	1543412	0-2 Mb
GSHP_ITALY	16	6	114	33773146	35645756	1872610	0-2 Mb
GSHP_ITALY	16	7	83	14860612	16167047	1306435	0-2 Mb
GSHP_ITALY	16	9	54	3878812	5542170	1663358	0-2 Mb
GSHP_ITALY	16	9	88	47295065	48775324	1480259	0-2 Mb
GSHP_ITALY	16	10	47	7278956	8454499	1175543	0-2 Mb
GSHP_ITALY	16	10	79	42481348	43915283	1433935	0-2 Mb
GSHP_ITALY	16	10	94	67635455	68975275	1339820	0-2 Mb
GSHP_ITALY	16	13	90	2962719	4614368	1651649	0-2 Mb
GSHP_ITALY	16	14	63	3001892	4332509	1330617	0-2 Mb
GSHP_ITALY	16	14	60	6732440	8577737	1845297	0-2 Mb
GSHP_ITALY	16	15	101	20639193	22228904	1589711	0-2 Mb
GSHP_ITALY	16	15	45	24068867	25216121	1147254	0-2 Mb
GSHP_ITALY	16	16	54	46820273	47902952	1082679	0-2 Mb
GSHP_ITALY	16	19	55	4068211	5296733	1228522	0-2 Mb
GSHP_ITALY	16	19	72	16704424	18239164	1534740	0-2 Mb
GSHP_ITALY	16	19	115	28048432	29811656	1763224	0-2 Mb
GSHP_ITALY	16	20	71	10812724	12442709	1629985	0-2 Mb
GSHP_ITALY	16	20	42	33753029	34798263	1045234	0-2 Mb
GSHP_ITALY	16	22	47	1875307	2957266	1081959	0-2 Mb
GSHP_ITALY	16	23	49	50930838	52291577	1360739	0-2 Mb
GSHP_ITALY	16	26	66	8818	1117625	1108807	0-2 Mb
GSHP_ITALY	16	26	102	1226546	3129470	1902924	0-2 Mb
GSHP_ITALY	16	29	90	12032485	13549631	1517146	0-2 Mb
GSHP_ITALY	16	29	105	18685988	20209943	1523955	0-2 Mb
GSHP_ITALY	16	30	77	927947	2045879	1117932	0-2 Mb
GSHP_ITALY	16	33	50	19813762	21119950	1306188	0-2 Mb
GSHP_ITALY	16	36	42	2910555	3976409	1065854	0-2 Mb
GSHP_ITALY	16	38	83	10425494	11896403	1470909	0-2 Mb
GSHP_ITALY	16	38	65	14354735	15401565	1046830	0-2 Mb
GSHP_ITALY	17	1	78	742901	2240283	1497382	0-2 Mb
GSHP_ITALY	17	1	74	23079472	24088277	1008805	0-2 Mb
GSHP_ITALY	17	1	106	25869509	27676725	1807216	0-2 Mb
GSHP_ITALY	17	1	69	100619743	102270036	1650293	0-2 Mb
GSHP_ITALY	17	3	57	81097397	82140983	1043586	0-2 Mb
GSHP_ITALY	17	3	61	82158614	83270386	1111772	0-2 Mb
GSHP_ITALY	17	4	89	1222038	2763832	1541794	0-2 Mb
GSHP_ITALY	17	5	56	10305500	12046153	1740653	0-2 Mb
GSHP_ITALY	17	5	109	16613986	18603993	1990007	0-2 Mb
GSHP_ITALY	17	5	68	47723504	49541798	1818294	0-2 Mb
GSHP_ITALY	17	5	58	49630012	51289360	1659348	0-2 Mb
GSHP_ITALY	17	5	64	51356426	52878792	1522366	0-2 Mb
GSHP_ITALY	17	6	91	16119346	17796870	1677524	0-2 Mb
GSHP_ITALY	17	7	65	2850411	4089660	1239249	0-2 Mb
GSHP_ITALY	17	7	45	25484603	26568026	1083423	0-2 Mb
GSHP_ITALY	17	8	64	109688	1815304	1705616	0-2 Mb
GSHP_ITALY	17	8	64	57474716	58730777	1256061	0-2 Mb
GSHP_ITALY	17	9	90	15113232	17008126	1894894	0-2 Mb
GSHP_ITALY	17	9	48	54406663	55435279	1028616	0-2 Mb
GSHP_ITALY	17	10	47	7278956	8454499	1175543	0-2 Mb
GSHP_ITALY	17	10	53	35627047	36905618	1278571	0-2 Mb
GSHP_ITALY	17	11	40	53451483	54463357	1011874	0-2 Mb
GSHP_ITALY	17	12	98	68395052	70042408	1647356	0-2 Mb
GSHP_ITALY	17	13	67	17368414	18955821	1587407	0-2 Mb
GSHP_ITALY	17	13	81	47681429	49597547	1916118	0-2 Mb
GSHP_ITALY	17	13	55	49828562	50951555	1122993	0-2 Mb
GSHP_ITALY	17	15	77	12819753	14170405	1350652	0-2 Mb
GSHP_ITALY	17	15	49	54597620	55611812	1014192	0-2 Mb
GSHP_ITALY	17	16	48	22584694	23734347	1149653	0-2 Mb
GSHP_ITALY	17	16	74	44121380	45965023	1843643	0-2 Mb
GSHP_ITALY	17	16	41	52903030	54321464	1418434	0-2 Mb
GSHP_ITALY	17	17	42	19356062	20685325	1329263	0-2 Mb
GSHP_ITALY	17	17	90	35957253	37674674	1717421	0-2 Mb
GSHP_ITALY	17	17	73	41331891	42797906	1466015	0-2 Mb
GSHP_ITALY	17	18	50	7885732	9038508	1152776	0-2 Mb
GSHP_ITALY	17	18	50	16999682	18023380	1023698	0-2 Mb
GSHP_ITALY	17	19	116	47062210	48993823	1931613	0-2 Mb
GSHP_ITALY	17	22	50	8165198	10048662	1883464	0-2 Mb
GSHP_ITALY	17	24	105	24075601	25975048	1899447	0-2 Mb
GSHP_ITALY	17	24	133	26006387	27831188	1824801	0-2 Mb
GSHP_ITALY	17	25	59	28115323	29178525	1063202	0-2 Mb
GSHP_ITALY	17	25	123	35380766	37347036	1966270	0-2 Mb
GSHP_ITALY	17	28	46	33719	1081486	1047767	0-2 Mb
GSHP_ITALY	17	28	99	11737047	13656609	1919562	0-2 Mb
GSHP_ITALY	17	28	87	15154742	16726138	1571396	0-2 Mb
GSHP_ITALY	17	29	78	21509992	22777395	1267403	0-2 Mb
GSHP_ITALY	17	30	77	29621164	31354001	1732837	0-2 Mb
GSHP_ITALY	17	32	61	36915938	38788489	1872551	0-2 Mb
GSHP_ITALY	17	33	47	3484014	4988866	1504852	0-2 Mb
GSHP_ITALY	17	34	88	330185	2100761	1770576	0-2 Mb
GSHP_ITALY	17	35	81	8716832	10178768	1461936	0-2 Mb
GSHP_ITALY	17	36	109	16525412	18359452	1834040	0-2 Mb
GSHP_ITALY	17	36	110	28930129	30798114	1867985	0-2 Mb
GSHP_ITALY	17	37	80	13958265	15447957	1489692	0-2 Mb
GSHP_ITALY	18	1	75	82235538	83348090	1112552	0-2 Mb
GSHP_ITALY	18	1	53	92963423	94289832	1326409	0-2 Mb
GSHP_ITALY	18	2	64	60084497	61615851	1531354	0-2 Mb
GSHP_ITALY	18	2	76	72581341	74088204	1506863	0-2 Mb
GSHP_ITALY	18	3	70	9229213	10749451	1520238	0-2 Mb
GSHP_ITALY	18	4	87	86625391	87817314	1191923	0-2 Mb
GSHP_ITALY	18	5	55	66531828	67893603	1361775	0-2 Mb
GSHP_ITALY	18	6	81	25641324	27003352	1362028	0-2 Mb
GSHP_ITALY	18	7	48	27580596	28753043	1172447	0-2 Mb
GSHP_ITALY	18	8	115	65122019	67118946	1996927	0-2 Mb
GSHP_ITALY	18	9	54	15928112	17608545	1680433	0-2 Mb
GSHP_ITALY	18	10	47	7278956	8454499	1175543	0-2 Mb
GSHP_ITALY	18	10	86	67635455	68825398	1189943	0-2 Mb
GSHP_ITALY	18	11	90	70968084	72285448	1317364	0-2 Mb
GSHP_ITALY	18	12	93	68395052	69969704	1574652	0-2 Mb
GSHP_ITALY	18	13	84	2962719	4505605	1542886	0-2 Mb
GSHP_ITALY	18	13	113	60981733	62970278	1988545	0-2 Mb
GSHP_ITALY	18	14	61	4579946	6554279	1974333	0-2 Mb
GSHP_ITALY	18	22	78	59997486	61382644	1385158	0-2 Mb
GSHP_ITALY	18	23	44	2398565	3472778	1074213	0-2 Mb
GSHP_ITALY	18	23	74	21886446	23859332	1972886	0-2 Mb
GSHP_ITALY	18	25	101	25481463	27279916	1798453	0-2 Mb
GSHP_ITALY	18	27	80	32914455	34774904	1860449	0-2 Mb
GSHP_ITALY	18	29	53	29968288	31102521	1134233	0-2 Mb
GSHP_ITALY	18	30	71	39234	1523168	1483934	0-2 Mb
GSHP_ITALY	18	30	102	1833885	3579678	1745793	0-2 Mb
GSHP_ITALY	18	30	52	29803924	30987171	1183247	0-2 Mb
GSHP_ITALY	18	32	52	67571	1194824	1127253	0-2 Mb
GSHP_ITALY	18	33	45	3275744	4448197	1172453	0-2 Mb
GSHP_ITALY	18	34	52	127067	1256609	1129542	0-2 Mb
GSHP_ITALY	18	34	45	22569332	23693283	1123951	0-2 Mb
GSHP_ITALY	18	34	68	31559323	33558749	1999426	0-2 Mb
GSHP_ITALY	18	36	53	27646141	28802173	1156032	0-2 Mb
GSHP_ITALY	18	37	43	250989	1364851	1113862	0-2 Mb
GSHP_ITALY	19	3	48	30731750	32679836	1948086	0-2 Mb
GSHP_ITALY	19	4	94	25504778	27350492	1845714	0-2 Mb
GSHP_ITALY	19	5	62	21981305	23922337	1941032	0-2 Mb
GSHP_ITALY	19	5	62	30313603	32143160	1829557	0-2 Mb
GSHP_ITALY	19	5	45	42434078	43719752	1285674	0-2 Mb
GSHP_ITALY	19	5	60	75159713	76580270	1420557	0-2 Mb
GSHP_ITALY	19	5	52	86529021	87578897	1049876	0-2 Mb
GSHP_ITALY	19	6	50	310239	1616711	1306472	0-2 Mb
GSHP_ITALY	19	6	74	6013231	7232952	1219721	0-2 Mb
GSHP_ITALY	19	7	73	16807506	18032087	1224581	0-2 Mb
GSHP_ITALY	19	8	61	24994635	26599157	1604522	0-2 Mb
GSHP_ITALY	19	9	40	3878812	5028355	1149543	0-2 Mb
GSHP_ITALY	19	9	66	27594229	28795237	1201008	0-2 Mb
GSHP_ITALY	19	9	67	59795509	61043804	1248295	0-2 Mb
GSHP_ITALY	19	10	54	7278956	8779119	1500163	0-2 Mb
GSHP_ITALY	19	11	50	32570378	33632907	1062529	0-2 Mb
GSHP_ITALY	19	11	64	45412626	46889391	1476765	0-2 Mb
GSHP_ITALY	19	12	51	67309612	68458940	1149328	0-2 Mb
GSHP_ITALY	19	13	90	2962719	4614368	1651649	0-2 Mb
GSHP_ITALY	19	13	89	61533573	63115453	1581880	0-2 Mb
GSHP_ITALY	19	14	61	40308030	41550318	1242288	0-2 Mb
GSHP_ITALY	19	16	41	52903030	54321464	1418434	0-2 Mb
GSHP_ITALY	19	17	74	53499350	54588313	1088963	0-2 Mb
GSHP_ITALY	19	18	48	2017552	3343959	1326407	0-2 Mb
GSHP_ITALY	19	20	52	13177850	14248286	1070436	0-2 Mb
GSHP_ITALY	19	20	49	51746541	52867696	1121155	0-2 Mb
GSHP_ITALY	19	21	107	47835210	49666351	1831141	0-2 Mb
GSHP_ITALY	19	23	51	31850544	33448531	1597987	0-2 Mb
GSHP_ITALY	19	23	62	45651933	46772778	1120845	0-2 Mb
GSHP_ITALY	19	24	70	18699290	20148783	1449493	0-2 Mb
GSHP_ITALY	19	25	101	25481463	27279916	1798453	0-2 Mb
GSHP_ITALY	19	27	40	33448177	34572019	1123842	0-2 Mb
GSHP_ITALY	19	27	52	42456217	43994137	1537920	0-2 Mb
GSHP_ITALY	19	28	75	13370733	15349352	1978619	0-2 Mb
GSHP_ITALY	19	32	54	22858015	23908309	1050294	0-2 Mb
GSHP_ITALY	19	35	71	19477085	20552475	1075390	0-2 Mb
GSHP_ITALY	20	1	45	2391860	3828021	1436161	0-2 Mb
GSHP_ITALY	20	1	99	44712641	46158642	1446001	0-2 Mb
GSHP_ITALY	20	1	92	92826004	94726978	1900974	0-2 Mb
GSHP_ITALY	20	1	56	99579312	100989446	1410134	0-2 Mb
GSHP_ITALY	20	2	71	55151505	56403806	1252301	0-2 Mb
GSHP_ITALY	20	2	51	70819502	72258776	1439274	0-2 Mb
GSHP_ITALY	20	4	88	537643	2150288	1612645	0-2 Mb
GSHP_ITALY	20	6	50	36492567	37970167	1477600	0-2 Mb
GSHP_ITALY	20	9	49	13741	1737674	1723933	0-2 Mb
GSHP_ITALY	20	10	45	7278956	8403017	1124061	0-2 Mb
GSHP_ITALY	20	10	62	21350874	22640090	1289216	0-2 Mb
GSHP_ITALY	20	11	60	40581291	41894147	1312856	0-2 Mb
GSHP_ITALY	20	11	89	68676910	69988787	1311877	0-2 Mb
GSHP_ITALY	20	12	85	17029559	18611724	1582165	0-2 Mb
GSHP_ITALY	20	12	50	55355721	56443714	1087993	0-2 Mb
GSHP_ITALY	20	14	59	8002856	9218425	1215569	0-2 Mb
GSHP_ITALY	20	14	60	12290881	13337469	1046588	0-2 Mb
GSHP_ITALY	20	14	44	16044662	17085322	1040660	0-2 Mb
GSHP_ITALY	20	14	45	32028025	33313677	1285652	0-2 Mb
GSHP_ITALY	20	14	100	34756929	36404213	1647284	0-2 Mb
GSHP_ITALY	20	16	51	6343558	7948975	1605417	0-2 Mb
GSHP_ITALY	20	16	78	44086964	46085204	1998240	0-2 Mb
GSHP_ITALY	20	17	77	26531975	28316620	1784645	0-2 Mb
GSHP_ITALY	20	17	81	55575585	57262824	1687239	0-2 Mb
GSHP_ITALY	20	18	83	47224032	48620660	1396628	0-2 Mb
GSHP_ITALY	20	19	57	4335512	5993781	1658269	0-2 Mb
GSHP_ITALY	20	22	44	27507213	28534967	1027754	0-2 Mb
GSHP_ITALY	20	24	55	17124589	18192551	1067962	0-2 Mb
GSHP_ITALY	20	24	80	24395644	25848983	1453339	0-2 Mb
GSHP_ITALY	20	26	42	8372767	9392230	1019463	0-2 Mb
GSHP_ITALY	20	26	93	10440556	11556610	1116054	0-2 Mb
GSHP_ITALY	20	27	82	36811870	38639175	1827305	0-2 Mb
GSHP_ITALY	20	28	75	13370733	15349352	1978619	0-2 Mb
GSHP_ITALY	20	28	76	34807268	35859870	1052602	0-2 Mb
GSHP_ITALY	20	28	125	36130627	37730199	1599572	0-2 Mb
GSHP_ITALY	20	29	41	29406831	30484469	1077638	0-2 Mb
GSHP_ITALY	20	30	57	37621054	38665549	1044495	0-2 Mb
GSHP_ITALY	20	32	87	2660569	4299533	1638964	0-2 Mb
GSHP_ITALY	20	35	61	5149285	6298384	1149099	0-2 Mb
GSHP_ITALY	20	35	82	20976680	22380306	1403626	0-2 Mb
GSHP_ITALY	20	37	55	277004	1674128	1397124	0-2 Mb
GSHP_ITALY	20	38	52	2537746	4346801	1809055	0-2 Mb
GSHP_ITALY	21	1	48	93092920	94212001	1119081	0-2 Mb
GSHP_ITALY	21	1	79	111511338	113494843	1983505	0-2 Mb
GSHP_ITALY	21	3	65	9850822	11269397	1418575	0-2 Mb
GSHP_ITALY	21	3	67	12838753	14383813	1545060	0-2 Mb
GSHP_ITALY	21	6	65	18071597	19267370	1195773	0-2 Mb
GSHP_ITALY	21	7	58	4403831	5746962	1343131	0-2 Mb
GSHP_ITALY	21	8	68	9070914	10870218	1799304	0-2 Mb
GSHP_ITALY	21	10	52	7278956	8735658	1456702	0-2 Mb
GSHP_ITALY	21	10	52	21349472	22432181	1082709	0-2 Mb
GSHP_ITALY	21	10	60	26241360	27614083	1372723	0-2 Mb
GSHP_ITALY	21	10	70	43373309	44893770	1520461	0-2 Mb
GSHP_ITALY	21	11	50	29545718	30764368	1218650	0-2 Mb
GSHP_ITALY	21	11	42	53451483	54489052	1037569	0-2 Mb
GSHP_ITALY	21	12	60	65041120	66344642	1303522	0-2 Mb
GSHP_ITALY	21	16	49	11692580	12888473	1195893	0-2 Mb
GSHP_ITALY	21	18	53	52777438	53956228	1178790	0-2 Mb
GSHP_ITALY	21	20	72	19568797	20862013	1293216	0-2 Mb
GSHP_ITALY	21	24	63	45640789	47096942	1456153	0-2 Mb
GSHP_ITALY	21	25	94	35455708	36884671	1428963	0-2 Mb
GSHP_ITALY	21	25	112	44520878	46061455	1540577	0-2 Mb
GSHP_ITALY	21	29	80	35504589	37425280	1920691	0-2 Mb
GSHP_ITALY	21	30	71	39234	1523168	1483934	0-2 Mb
GSHP_ITALY	21	30	102	1833885	3579678	1745793	0-2 Mb
GSHP_ITALY	21	34	83	8144466	9730437	1585971	0-2 Mb
GSHP_ITALY	21	36	80	9170884	10814270	1643386	0-2 Mb
GSHP_ITALY	22	1	45	6297308	7591982	1294674	0-2 Mb
GSHP_ITALY	22	1	123	85476275	87460673	1984398	0-2 Mb
GSHP_ITALY	22	1	49	92963423	94176187	1212764	0-2 Mb
GSHP_ITALY	22	1	86	116799809	118494061	1694252	0-2 Mb
GSHP_ITALY	22	4	93	11958072	13404575	1446503	0-2 Mb
GSHP_ITALY	22	4	65	20494694	21637433	1142739	0-2 Mb
GSHP_ITALY	22	4	65	53051377	54417745	1366368	0-2 Mb
GSHP_ITALY	22	5	42	63383195	64555534	1172339	0-2 Mb
GSHP_ITALY	22	7	42	25407173	26490575	1083402	0-2 Mb
GSHP_ITALY	22	8	49	68503926	69515705	1011779	0-2 Mb
GSHP_ITALY	22	10	52	7278956	8735658	1456702	0-2 Mb
GSHP_ITALY	22	10	100	35627047	37598719	1971672	0-2 Mb
GSHP_ITALY	22	11	87	17220696	18557611	1336915	0-2 Mb
GSHP_ITALY	22	11	52	28769324	29864181	1094857	0-2 Mb
GSHP_ITALY	22	11	53	29908777	31032383	1123606	0-2 Mb
GSHP_ITALY	22	12	50	2969170	4093846	1124676	0-2 Mb
GSHP_ITALY	22	12	66	12854401	14070705	1216304	0-2 Mb
GSHP_ITALY	22	13	69	3182619	4491947	1309328	0-2 Mb
GSHP_ITALY	22	13	90	44761879	46756453	1994574	0-2 Mb
GSHP_ITALY	22	15	59	53183964	54338892	1154928	0-2 Mb
GSHP_ITALY	22	20	55	50496449	52027169	1530720	0-2 Mb
GSHP_ITALY	22	22	50	40604280	41982387	1378107	0-2 Mb
GSHP_ITALY	22	22	98	58659401	60327787	1668386	0-2 Mb
GSHP_ITALY	22	23	62	17973212	19164391	1191179	0-2 Mb
GSHP_ITALY	22	24	83	24395644	25900237	1504593	0-2 Mb
GSHP_ITALY	22	24	88	26215809	27439452	1223643	0-2 Mb
GSHP_ITALY	22	24	48	32450010	33494230	1044220	0-2 Mb
GSHP_ITALY	22	25	74	7191778	8641701	1449923	0-2 Mb
GSHP_ITALY	22	25	68	46691782	47832329	1140547	0-2 Mb
GSHP_ITALY	22	27	71	601262	2276397	1675135	0-2 Mb
GSHP_ITALY	22	28	103	25604302	27603660	1999358	0-2 Mb
GSHP_ITALY	22	28	137	35019601	36754365	1734764	0-2 Mb
GSHP_ITALY	22	29	88	20852046	22007123	1155077	0-2 Mb
GSHP_ITALY	22	30	55	8980159	10100541	1120382	0-2 Mb
GSHP_ITALY	22	33	45	3275744	4448197	1172453	0-2 Mb
GSHP_ITALY	22	34	71	640377	2010654	1370277	0-2 Mb
GSHP_ITALY	22	35	76	13972516	15484742	1512226	0-2 Mb
GSHP_ITALY	22	35	65	22715202	24358233	1643031	0-2 Mb
GSHP_ITALY	22	36	101	24897992	26839741	1941749	0-2 Mb
GSHP_ITALY	23	1	86	212740	1888935	1676195	0-2 Mb
GSHP_ITALY	23	1	64	20718841	22062401	1343560	0-2 Mb
GSHP_ITALY	23	1	67	80023031	81664834	1641803	0-2 Mb
GSHP_ITALY	23	1	128	81699633	83574524	1874891	0-2 Mb
GSHP_ITALY	23	1	68	92947927	94510326	1562399	0-2 Mb
GSHP_ITALY	23	2	74	11900062	12974906	1074844	0-2 Mb
GSHP_ITALY	23	3	62	28951051	30304225	1353174	0-2 Mb
GSHP_ITALY	23	5	81	14645014	16393512	1748498	0-2 Mb
GSHP_ITALY	23	6	67	13248759	14721013	1472254	0-2 Mb
GSHP_ITALY	23	6	91	55650941	57396099	1745158	0-2 Mb
GSHP_ITALY	23	6	111	62758261	64680145	1921884	0-2 Mb
GSHP_ITALY	23	7	70	60615449	61629317	1013868	0-2 Mb
GSHP_ITALY	23	8	61	4994390	6338025	1343635	0-2 Mb
GSHP_ITALY	23	8	70	38541187	40190439	1649252	0-2 Mb
GSHP_ITALY	23	8	40	70137781	71271638	1133857	0-2 Mb
GSHP_ITALY	23	9	82	10531312	12292715	1761403	0-2 Mb
GSHP_ITALY	23	9	41	15991574	17158091	1166517	0-2 Mb
GSHP_ITALY	23	9	71	30310781	31556501	1245720	0-2 Mb
GSHP_ITALY	23	10	63	6711713	8454499	1742786	0-2 Mb
GSHP_ITALY	23	10	58	43557063	44893770	1336707	0-2 Mb
GSHP_ITALY	23	12	101	70323304	72014697	1691393	0-2 Mb
GSHP_ITALY	23	13	56	22623418	23631505	1008087	0-2 Mb
GSHP_ITALY	23	13	59	61703781	62806935	1103154	0-2 Mb
GSHP_ITALY	23	14	83	36150282	38076613	1926331	0-2 Mb
GSHP_ITALY	23	15	51	36612340	38422327	1809987	0-2 Mb
GSHP_ITALY	23	15	91	49025096	50865323	1840227	0-2 Mb
GSHP_ITALY	23	16	47	42179701	43557090	1377389	0-2 Mb
GSHP_ITALY	23	16	46	43568173	44619573	1051400	0-2 Mb
GSHP_ITALY	23	16	84	45444656	46956756	1512100	0-2 Mb
GSHP_ITALY	23	16	49	50226464	52160733	1934269	0-2 Mb
GSHP_ITALY	23	16	69	57646071	59015322	1369251	0-2 Mb
GSHP_ITALY	23	17	75	39718486	41293082	1574596	0-2 Mb
GSHP_ITALY	23	17	106	52692576	54399594	1707018	0-2 Mb
GSHP_ITALY	23	18	46	20417790	21466984	1049194	0-2 Mb
GSHP_ITALY	23	19	97	26384301	28179234	1794933	0-2 Mb
GSHP_ITALY	23	19	99	46589680	48296142	1706462	0-2 Mb
GSHP_ITALY	23	20	66	15740325	17355619	1615294	0-2 Mb
GSHP_ITALY	23	20	50	17458417	18679451	1221034	0-2 Mb
GSHP_ITALY	23	20	69	27194582	28972461	1777879	0-2 Mb
GSHP_ITALY	23	20	48	39483114	41106568	1623454	0-2 Mb
GSHP_ITALY	23	23	83	36298098	37751741	1453643	0-2 Mb
GSHP_ITALY	23	24	52	9124743	10195920	1071177	0-2 Mb
GSHP_ITALY	23	24	87	15842198	17463430	1621232	0-2 Mb
GSHP_ITALY	23	24	69	17515461	18754174	1238713	0-2 Mb
GSHP_ITALY	23	27	40	33448177	34572019	1123842	0-2 Mb
GSHP_ITALY	23	27	42	42456217	43620268	1164051	0-2 Mb
GSHP_ITALY	23	29	66	1933166	3656685	1723519	0-2 Mb
GSHP_ITALY	23	30	55	8980159	10100541	1120382	0-2 Mb
GSHP_ITALY	23	35	105	3575347	5526097	1950750	0-2 Mb
GSHP_ITALY	24	1	81	92476546	94176187	1699641	0-2 Mb
GSHP_ITALY	24	1	64	94289832	95435979	1146147	0-2 Mb
GSHP_ITALY	24	2	49	19534401	20719476	1185075	0-2 Mb
GSHP_ITALY	24	3	98	49178835	50815763	1636928	0-2 Mb
GSHP_ITALY	24	5	74	42922113	44275520	1353407	0-2 Mb
GSHP_ITALY	24	7	89	7079805	8330719	1250914	0-2 Mb
GSHP_ITALY	24	9	57	6822320	8541290	1718970	0-2 Mb
GSHP_ITALY	24	10	98	33583552	35562945	1979393	0-2 Mb
GSHP_ITALY	24	11	64	36063389	37551094	1487705	0-2 Mb
GSHP_ITALY	24	13	84	2962719	4505605	1542886	0-2 Mb
GSHP_ITALY	24	13	56	22623418	23631505	1008087	0-2 Mb
GSHP_ITALY	24	15	51	5655727	6953120	1297393	0-2 Mb
GSHP_ITALY	24	15	56	33274592	34722993	1448401	0-2 Mb
GSHP_ITALY	24	17	63	9942907	11014915	1072008	0-2 Mb
GSHP_ITALY	24	17	73	53829921	54892902	1062981	0-2 Mb
GSHP_ITALY	24	19	59	44292311	45544046	1251735	0-2 Mb
GSHP_ITALY	24	20	71	10244812	11635993	1391181	0-2 Mb
GSHP_ITALY	24	22	52	342310	1683950	1341640	0-2 Mb
GSHP_ITALY	24	22	49	1771368	2957266	1185898	0-2 Mb
GSHP_ITALY	24	22	44	27507213	28534967	1027754	0-2 Mb
GSHP_ITALY	24	25	68	10272019	11799752	1527733	0-2 Mb
GSHP_ITALY	24	25	106	31041653	32543932	1502279	0-2 Mb
GSHP_ITALY	24	25	48	39982798	41127826	1145028	0-2 Mb
GSHP_ITALY	24	26	93	10440556	11556610	1116054	0-2 Mb
GSHP_ITALY	24	26	51	29396177	30778605	1382428	0-2 Mb
GSHP_ITALY	24	27	40	33448177	34572019	1123842	0-2 Mb
GSHP_ITALY	24	27	43	42456217	43646509	1190292	0-2 Mb
GSHP_ITALY	24	28	76	34807268	35859870	1052602	0-2 Mb
GSHP_ITALY	24	30	60	18837832	19946335	1108503	0-2 Mb
GSHP_ITALY	24	31	81	22611069	24263824	1652755	0-2 Mb
GSHP_ITALY	24	34	67	4417383	5585776	1168393	0-2 Mb
GSHP_ITALY	24	34	63	11375986	12852281	1476295	0-2 Mb
GSHP_USA	GSM2400920	1	45	11875141	13805012	1929871	0-2 Mb
GSHP_USA	GSM2400920	1	64	20718841	22062401	1343560	0-2 Mb
GSHP_USA	GSM2400920	1	70	95301923	96531122	1229199	0-2 Mb
GSHP_USA	GSM2400920	1	90	118252125	120126822	1874697	0-2 Mb
GSHP_USA	GSM2400920	3	90	37211728	38961046	1749318	0-2 Mb
GSHP_USA	GSM2400920	4	73	6172451	7200542	1028091	0-2 Mb
GSHP_USA	GSM2400920	4	82	47997029	49335533	1338504	0-2 Mb
GSHP_USA	GSM2400920	4	67	63512608	64873072	1360464	0-2 Mb
GSHP_USA	GSM2400920	5	63	247752	2115656	1867904	0-2 Mb
GSHP_USA	GSM2400920	5	87	15953359	17528745	1575386	0-2 Mb
GSHP_USA	GSM2400920	6	105	21007989	22487777	1479788	0-2 Mb
GSHP_USA	GSM2400920	6	60	36492567	38112822	1620255	0-2 Mb
GSHP_USA	GSM2400920	6	68	71257392	72793812	1536420	0-2 Mb
GSHP_USA	GSM2400920	7	81	36924827	38803519	1878692	0-2 Mb
GSHP_USA	GSM2400920	7	63	79004945	80128430	1123485	0-2 Mb
GSHP_USA	GSM2400920	10	109	54060427	55739844	1679417	0-2 Mb
GSHP_USA	GSM2400920	10	88	64207773	65738358	1530585	0-2 Mb
GSHP_USA	GSM2400920	10	108	67648778	69293845	1645067	0-2 Mb
GSHP_USA	GSM2400920	11	68	26153520	27725232	1571712	0-2 Mb
GSHP_USA	GSM2400920	11	40	53451483	54463357	1011874	0-2 Mb
GSHP_USA	GSM2400920	13	56	8773698	9780264	1006566	0-2 Mb
GSHP_USA	GSM2400920	13	58	22623418	23670628	1047210	0-2 Mb
GSHP_USA	GSM2400920	15	67	51157074	52531932	1374858	0-2 Mb
GSHP_USA	GSM2400920	17	78	46302238	47787191	1484953	0-2 Mb
GSHP_USA	GSM2400920	18	49	9493237	10945082	1451845	0-2 Mb
GSHP_USA	GSM2400920	21	58	22997008	24592915	1595907	0-2 Mb
GSHP_USA	GSM2400920	22	50	9903980	11098419	1194439	0-2 Mb
GSHP_USA	GSM2400920	22	57	54025796	55116151	1090355	0-2 Mb
GSHP_USA	GSM2400920	23	59	2497591	3953006	1455415	0-2 Mb
GSHP_USA	GSM2400920	23	69	14146771	15747485	1600714	0-2 Mb
GSHP_USA	GSM2400920	24	101	24627673	26418548	1790875	0-2 Mb
GSHP_USA	GSM2400920	25	74	7191778	8641701	1449923	0-2 Mb
GSHP_USA	GSM2400920	26	98	9392230	10931832	1539602	0-2 Mb
GSHP_USA	GSM2400920	27	79	13684029	15107093	1423064	0-2 Mb
GSHP_USA	GSM2400920	28	108	38922056	40872002	1949946	0-2 Mb
GSHP_USA	GSM2400920	30	77	24707675	25736890	1029215	0-2 Mb
GSHP_USA	GSM2400920	30	60	38723585	39809465	1085880	0-2 Mb
GSHP_USA	GSM2400920	34	72	33719552	35263835	1544283	0-2 Mb
GSHP_USA	GSM2400920	37	48	26711233	27746797	1035564	0-2 Mb
GSHP_USA	GSM2400920	38	90	20609434	22324098	1714664	0-2 Mb
GSHP_USA	GSM2400921	1	52	742901	1752349	1009448	0-2 Mb
GSHP_USA	GSM2400921	2	67	15129308	16437942	1308634	0-2 Mb
GSHP_USA	GSM2400921	3	40	4121281	5774346	1653065	0-2 Mb
GSHP_USA	GSM2400921	3	57	5838029	7355139	1517110	0-2 Mb
GSHP_USA	GSM2400921	3	65	9850822	11269397	1418575	0-2 Mb
GSHP_USA	GSM2400921	3	42	35333026	36805150	1472124	0-2 Mb
GSHP_USA	GSM2400921	3	61	62089994	63173674	1083680	0-2 Mb
GSHP_USA	GSM2400921	3	131	64532744	66485441	1952697	0-2 Mb
GSHP_USA	GSM2400921	3	63	84609806	85686898	1077092	0-2 Mb
GSHP_USA	GSM2400921	4	69	45104712	46632261	1527549	0-2 Mb
GSHP_USA	GSM2400921	7	82	79202750	80518063	1315313	0-2 Mb
GSHP_USA	GSM2400921	9	53	22488866	24141908	1653042	0-2 Mb
GSHP_USA	GSM2400921	10	72	63411563	64986957	1575394	0-2 Mb
GSHP_USA	GSM2400921	13	58	977492	2104642	1127150	0-2 Mb
GSHP_USA	GSM2400921	13	66	60981733	62086966	1105233	0-2 Mb
GSHP_USA	GSM2400921	15	45	24068867	25216121	1147254	0-2 Mb
GSHP_USA	GSM2400921	15	68	61373132	63075160	1702028	0-2 Mb
GSHP_USA	GSM2400921	19	85	42291818	43861565	1569747	0-2 Mb
GSHP_USA	GSM2400921	21	65	46604842	47779107	1174265	0-2 Mb
GSHP_USA	GSM2400921	23	88	45311211	46772778	1461567	0-2 Mb
GSHP_USA	GSM2400921	24	81	45692863	47651928	1959065	0-2 Mb
GSHP_USA	GSM2400921	25	78	2268042	3983336	1715294	0-2 Mb
GSHP_USA	GSM2400921	25	74	7191778	8641701	1449923	0-2 Mb
GSHP_USA	GSM2400921	28	59	7838006	8884806	1046800	0-2 Mb
GSHP_USA	GSM2400921	28	78	19719406	20942257	1222851	0-2 Mb
GSHP_USA	GSM2400921	28	55	25423678	26595230	1171552	0-2 Mb
GSHP_USA	GSM2400921	28	88	30007507	31275864	1268357	0-2 Mb
GSHP_USA	GSM2400921	30	125	927947	2775667	1847720	0-2 Mb
GSHP_USA	GSM2400921	30	42	5653608	7540515	1886907	0-2 Mb
GSHP_USA	GSM2400921	30	46	28452024	29725200	1273176	0-2 Mb
GSHP_USA	GSM2400921	33	81	27019070	28219539	1200469	0-2 Mb
GSHP_USA	GSM2400921	36	105	7953211	9810950	1857739	0-2 Mb
GSHP_USA	GSM2400921	36	58	24846419	26131937	1285518	0-2 Mb
GSHP_USA	GSM2400922	1	71	70648793	72487511	1838718	0-2 Mb
GSHP_USA	GSM2400922	1	65	99364862	100989446	1624584	0-2 Mb
GSHP_USA	GSM2400922	2	40	6776644	7862190	1085546	0-2 Mb
GSHP_USA	GSM2400922	2	66	59253992	61017843	1763851	0-2 Mb
GSHP_USA	GSM2400922	2	110	62802957	64302264	1499307	0-2 Mb
GSHP_USA	GSM2400922	3	62	9425314	10749451	1324137	0-2 Mb
GSHP_USA	GSM2400922	3	46	30731750	32616857	1885107	0-2 Mb
GSHP_USA	GSM2400922	3	75	53607371	54772758	1165387	0-2 Mb
GSHP_USA	GSM2400922	4	111	1595156	3401829	1806673	0-2 Mb
GSHP_USA	GSM2400922	4	67	3858074	4937924	1079850	0-2 Mb
GSHP_USA	GSM2400922	4	93	11958072	13404575	1446503	0-2 Mb
GSHP_USA	GSM2400922	4	59	44396556	45410311	1013755	0-2 Mb
GSHP_USA	GSM2400922	5	51	111100	1698501	1587401	0-2 Mb
GSHP_USA	GSM2400922	5	54	14867564	16099319	1231755	0-2 Mb
GSHP_USA	GSM2400922	6	134	20672107	22570486	1898379	0-2 Mb
GSHP_USA	GSM2400922	6	93	47819780	49237186	1417406	0-2 Mb
GSHP_USA	GSM2400922	7	72	3070692	4578544	1507852	0-2 Mb
GSHP_USA	GSM2400922	7	122	5746962	7709713	1962751	0-2 Mb
GSHP_USA	GSM2400922	7	49	36939710	38157438	1217728	0-2 Mb
GSHP_USA	GSM2400922	7	91	58974373	60582246	1607873	0-2 Mb
GSHP_USA	GSM2400922	8	52	2792595	4221731	1429136	0-2 Mb
GSHP_USA	GSM2400922	8	52	10353817	11545993	1192176	0-2 Mb
GSHP_USA	GSM2400922	8	48	32540361	33574888	1034527	0-2 Mb
GSHP_USA	GSM2400922	11	71	27055286	28487767	1432481	0-2 Mb
GSHP_USA	GSM2400922	11	52	45691793	46889391	1197598	0-2 Mb
GSHP_USA	GSM2400922	12	95	6291095	7957762	1666667	0-2 Mb
GSHP_USA	GSM2400922	12	105	25561863	27337086	1775223	0-2 Mb
GSHP_USA	GSM2400922	12	53	40041054	41330168	1289114	0-2 Mb
GSHP_USA	GSM2400922	12	59	47605456	49117297	1511841	0-2 Mb
GSHP_USA	GSM2400922	13	86	48983687	50716937	1733250	0-2 Mb
GSHP_USA	GSM2400922	14	56	16212433	17383356	1170923	0-2 Mb
GSHP_USA	GSM2400922	17	59	29364920	31001612	1636692	0-2 Mb
GSHP_USA	GSM2400922	17	74	42040485	43270625	1230140	0-2 Mb
GSHP_USA	GSM2400922	19	53	25093768	26167951	1074183	0-2 Mb
GSHP_USA	GSM2400922	20	82	21261710	22848041	1586331	0-2 Mb
GSHP_USA	GSM2400922	20	49	36791515	38188871	1397356	0-2 Mb
GSHP_USA	GSM2400922	20	46	55498906	57458652	1959746	0-2 Mb
GSHP_USA	GSM2400922	22	41	28182594	29459200	1276606	0-2 Mb
GSHP_USA	GSM2400922	23	43	21817679	22937860	1120181	0-2 Mb
GSHP_USA	GSM2400922	28	50	4446552	5633381	1186829	0-2 Mb
GSHP_USA	GSM2400922	28	59	7831353	8869501	1038148	0-2 Mb
GSHP_USA	GSM2400922	30	45	27956112	29275482	1319370	0-2 Mb
GSHP_USA	GSM2400922	30	83	34061611	35332703	1271092	0-2 Mb
GSHP_USA	GSM2400922	31	50	2920240	4482470	1562230	0-2 Mb
GSHP_USA	GSM2400922	31	82	6078731	7870425	1791694	0-2 Mb
GSHP_USA	GSM2400922	32	60	3444042	4535427	1091385	0-2 Mb
GSHP_USA	GSM2400922	33	51	18662409	20063445	1401036	0-2 Mb
GSHP_USA	GSM2400923	1	59	66229245	67585231	1355986	0-2 Mb
GSHP_USA	GSM2400923	1	89	90638289	92478204	1839915	0-2 Mb
GSHP_USA	GSM2400923	2	52	2695948	3959670	1263722	0-2 Mb
GSHP_USA	GSM2400923	2	53	6776644	8072050	1295406	0-2 Mb
GSHP_USA	GSM2400923	2	70	53624559	54835926	1211367	0-2 Mb
GSHP_USA	GSM2400923	3	54	37350948	38364532	1013584	0-2 Mb
GSHP_USA	GSM2400923	4	63	1033850	2212638	1178788	0-2 Mb
GSHP_USA	GSM2400923	4	56	48763266	49788599	1025333	0-2 Mb
GSHP_USA	GSM2400923	4	67	78652913	79966028	1313115	0-2 Mb
GSHP_USA	GSM2400923	6	71	66418022	67607874	1189852	0-2 Mb
GSHP_USA	GSM2400923	7	92	19787865	21667837	1879972	0-2 Mb
GSHP_USA	GSM2400923	7	114	65786273	67508058	1721785	0-2 Mb
GSHP_USA	GSM2400923	10	63	6946133	8864494	1918361	0-2 Mb
GSHP_USA	GSM2400923	10	66	14804107	16326552	1522445	0-2 Mb
GSHP_USA	GSM2400923	10	60	26241360	27614083	1372723	0-2 Mb
GSHP_USA	GSM2400923	10	54	64207773	65248653	1040880	0-2 Mb
GSHP_USA	GSM2400923	11	105	26677792	28672672	1994880	0-2 Mb
GSHP_USA	GSM2400923	14	49	13600923	14911614	1310691	0-2 Mb
GSHP_USA	GSM2400923	17	58	57013678	58935040	1921362	0-2 Mb
GSHP_USA	GSM2400923	18	48	2017552	3343959	1326407	0-2 Mb
GSHP_USA	GSM2400923	19	98	29181621	30750539	1568918	0-2 Mb
GSHP_USA	GSM2400923	22	76	124756	2047092	1922336	0-2 Mb
GSHP_USA	GSM2400923	22	60	27717688	29459200	1741512	0-2 Mb
GSHP_USA	GSM2400923	30	124	940507	2775667	1835160	0-2 Mb
GSHP_USA	GSM2400923	31	61	26416761	27727451	1310690	0-2 Mb
GSHP_USA	GSM2400923	34	61	18322441	19361595	1039154	0-2 Mb
GSHP_USA	GSM2400923	34	85	39044478	40521490	1477012	0-2 Mb
GSHP_USA	GSM2400923	35	94	13389723	15233871	1844148	0-2 Mb
GSHP_USA	GSM2400923	35	59	15268286	16328553	1060267	0-2 Mb
GSHP_USA	GSM2400923	38	41	2868538	4346801	1478263	0-2 Mb
GSHP_USA	GSM2400924	1	60	32022269	33129077	1106808	0-2 Mb
GSHP_USA	GSM2400924	1	69	60284046	61959594	1675548	0-2 Mb
GSHP_USA	GSM2400924	1	58	92476546	93703361	1226815	0-2 Mb
GSHP_USA	GSM2400924	3	63	62089994	63199565	1109571	0-2 Mb
GSHP_USA	GSM2400924	3	78	70688736	72024187	1335451	0-2 Mb
GSHP_USA	GSM2400924	4	70	49241534	50550632	1309098	0-2 Mb
GSHP_USA	GSM2400924	4	66	58884217	60013889	1129672	0-2 Mb
GSHP_USA	GSM2400924	5	97	1729469	3274219	1544750	0-2 Mb
GSHP_USA	GSM2400924	5	57	23998895	25223191	1224296	0-2 Mb
GSHP_USA	GSM2400924	5	44	75520874	76580270	1059396	0-2 Mb
GSHP_USA	GSM2400924	6	72	32137705	33360424	1222719	0-2 Mb
GSHP_USA	GSM2400924	6	105	54572880	56476424	1903544	0-2 Mb
GSHP_USA	GSM2400924	6	70	64588153	65595431	1007278	0-2 Mb
GSHP_USA	GSM2400924	8	48	39469088	40469805	1000717	0-2 Mb
GSHP_USA	GSM2400924	9	43	2931399	4112820	1181421	0-2 Mb
GSHP_USA	GSM2400924	9	64	36496569	38159518	1662949	0-2 Mb
GSHP_USA	GSM2400924	10	44	7278956	8326477	1047521	0-2 Mb
GSHP_USA	GSM2400924	10	73	28687945	29862194	1174249	0-2 Mb
GSHP_USA	GSM2400924	11	100	72953591	74388336	1434745	0-2 Mb
GSHP_USA	GSM2400924	14	54	18170973	19813744	1642771	0-2 Mb
GSHP_USA	GSM2400924	14	102	35229747	36916943	1687196	0-2 Mb
GSHP_USA	GSM2400924	15	49	61829880	63296355	1466475	0-2 Mb
GSHP_USA	GSM2400924	16	68	17095410	18131671	1036261	0-2 Mb
GSHP_USA	GSM2400924	16	72	29455110	30983383	1528273	0-2 Mb
GSHP_USA	GSM2400924	16	55	32480171	34243864	1763693	0-2 Mb
GSHP_USA	GSM2400924	19	57	6078779	7658978	1580199	0-2 Mb
GSHP_USA	GSM2400924	20	80	22061352	23731151	1669799	0-2 Mb
GSHP_USA	GSM2400924	21	48	22124717	23412153	1287436	0-2 Mb
GSHP_USA	GSM2400924	21	75	40342270	42121816	1779546	0-2 Mb
GSHP_USA	GSM2400924	21	112	48921517	50741188	1819671	0-2 Mb
GSHP_USA	GSM2400924	22	43	15519199	17042308	1523109	0-2 Mb
GSHP_USA	GSM2400924	22	67	54288491	55391340	1102849	0-2 Mb
GSHP_USA	GSM2400924	23	47	2497591	3579416	1081825	0-2 Mb
GSHP_USA	GSM2400924	24	57	24458892	25497784	1038892	0-2 Mb
GSHP_USA	GSM2400924	24	83	43687822	45081634	1393812	0-2 Mb
GSHP_USA	GSM2400924	27	87	19478651	21465004	1986353	0-2 Mb
GSHP_USA	GSM2400924	27	70	23464766	24618620	1153854	0-2 Mb
GSHP_USA	GSM2400924	27	40	42456217	43591836	1135619	0-2 Mb
GSHP_USA	GSM2400924	28	50	4446552	5633381	1186829	0-2 Mb
GSHP_USA	GSM2400924	29	84	5731880	7106561	1374681	0-2 Mb
GSHP_USA	GSM2400924	29	68	24716977	25814808	1097831	0-2 Mb
GSHP_USA	GSM2400924	30	72	15513294	16862785	1349491	0-2 Mb
GSHP_USA	GSM2400924	31	49	91801	1211040	1119239	0-2 Mb
GSHP_USA	GSM2400924	34	54	127067	1271722	1144655	0-2 Mb
GSHP_USA	GSM2400924	35	58	3078192	4226453	1148261	0-2 Mb
GSHP_USA	GSM2400924	36	53	23115838	24176484	1060646	0-2 Mb
GSHP_USA	GSM2400924	36	50	27788056	28826179	1038123	0-2 Mb
GSHP_USA	GSM2400924	37	112	13922154	15879499	1957345	0-2 Mb
GSHP_USA	GSM2400925	1	57	60514471	61959594	1445123	0-2 Mb
GSHP_USA	GSM2400925	1	55	113317878	114675833	1357955	0-2 Mb
GSHP_USA	GSM2400925	3	40	4121281	5774346	1653065	0-2 Mb
GSHP_USA	GSM2400925	3	66	47592407	49051554	1459147	0-2 Mb
GSHP_USA	GSM2400925	3	117	60892911	62824148	1931237	0-2 Mb
GSHP_USA	GSM2400925	3	52	70208870	71347974	1139104	0-2 Mb
GSHP_USA	GSM2400925	4	108	20846087	22662296	1816209	0-2 Mb
GSHP_USA	GSM2400925	6	68	11208352	12566604	1358252	0-2 Mb
GSHP_USA	GSM2400925	6	61	13094359	14219273	1124914	0-2 Mb
GSHP_USA	GSM2400925	6	43	24639773	25988069	1348296	0-2 Mb
GSHP_USA	GSM2400925	6	72	32137705	33360424	1222719	0-2 Mb
GSHP_USA	GSM2400925	6	99	50987218	52833551	1846333	0-2 Mb
GSHP_USA	GSM2400925	7	68	38401071	39754265	1353194	0-2 Mb
GSHP_USA	GSM2400925	7	57	70469009	71600550	1131541	0-2 Mb
GSHP_USA	GSM2400925	8	60	200853	1815304	1614451	0-2 Mb
GSHP_USA	GSM2400925	9	55	13741	1907341	1893600	0-2 Mb
GSHP_USA	GSM2400925	10	88	64207773	65738358	1530585	0-2 Mb
GSHP_USA	GSM2400925	12	40	46545728	47562731	1017003	0-2 Mb
GSHP_USA	GSM2400925	12	49	58347534	59415285	1067751	0-2 Mb
GSHP_USA	GSM2400925	14	45	7781217	8917652	1136435	0-2 Mb
GSHP_USA	GSM2400925	14	51	45719493	46781521	1062028	0-2 Mb
GSHP_USA	GSM2400925	15	40	5862037	6893240	1031203	0-2 Mb
GSHP_USA	GSM2400925	15	42	24204830	25275156	1070326	0-2 Mb
GSHP_USA	GSM2400925	15	49	36200055	38141471	1941416	0-2 Mb
GSHP_USA	GSM2400925	15	54	54324876	55595425	1270549	0-2 Mb
GSHP_USA	GSM2400925	16	63	15025624	16535112	1509488	0-2 Mb
GSHP_USA	GSM2400925	16	64	22304161	23739167	1435006	0-2 Mb
GSHP_USA	GSM2400925	17	114	43227809	45220131	1992322	0-2 Mb
GSHP_USA	GSM2400925	18	47	2081839	3343959	1262120	0-2 Mb
GSHP_USA	GSM2400925	18	46	52777438	53820143	1042705	0-2 Mb
GSHP_USA	GSM2400925	20	78	53716794	55498906	1782112	0-2 Mb
GSHP_USA	GSM2400925	21	62	38285399	39779195	1493796	0-2 Mb
GSHP_USA	GSM2400925	24	57	24458892	25497784	1038892	0-2 Mb
GSHP_USA	GSM2400925	25	48	40582255	41646316	1064061	0-2 Mb
GSHP_USA	GSM2400925	27	49	3501246	4762982	1261736	0-2 Mb
GSHP_USA	GSM2400925	30	60	18837832	19946335	1108503	0-2 Mb
GSHP_USA	GSM2400925	32	60	3444042	4535427	1091385	0-2 Mb
GSHP_USA	GSM2400925	32	71	9049313	10874343	1825030	0-2 Mb
GSHP_USA	GSM2400925	33	97	26010086	27621577	1611491	0-2 Mb
GSHP_USA	GSM2400925	37	50	16018688	17605314	1586626	0-2 Mb
GSHP_USA	GSM2400925	38	77	10592947	11896403	1303456	0-2 Mb
GSHP_USA	GSM2400926	1	90	742901	2391860	1648959	0-2 Mb
GSHP_USA	GSM2400926	1	52	64561281	65889118	1327837	0-2 Mb
GSHP_USA	GSM2400926	3	41	2210375	3533003	1322628	0-2 Mb
GSHP_USA	GSM2400926	3	47	24166651	25573763	1407112	0-2 Mb
GSHP_USA	GSM2400926	3	66	80553943	81765167	1211224	0-2 Mb
GSHP_USA	GSM2400926	4	78	12405198	13947812	1542614	0-2 Mb
GSHP_USA	GSM2400926	4	95	43272435	44686652	1414217	0-2 Mb
GSHP_USA	GSM2400926	5	44	55788274	57646296	1858022	0-2 Mb
GSHP_USA	GSM2400926	6	71	11208352	12630122	1421770	0-2 Mb
GSHP_USA	GSM2400926	6	50	60954192	62203979	1249787	0-2 Mb
GSHP_USA	GSM2400926	6	69	76340837	77513922	1173085	0-2 Mb
GSHP_USA	GSM2400926	7	48	13310825	14418868	1108043	0-2 Mb
GSHP_USA	GSM2400926	7	74	36924827	38683968	1759141	0-2 Mb
GSHP_USA	GSM2400926	8	85	61521883	63281112	1759229	0-2 Mb
GSHP_USA	GSM2400926	9	55	13741	1907341	1893600	0-2 Mb
GSHP_USA	GSM2400926	9	64	20950846	22381987	1431141	0-2 Mb
GSHP_USA	GSM2400926	9	83	47679506	49130989	1451483	0-2 Mb
GSHP_USA	GSM2400926	9	65	57026865	58495593	1468728	0-2 Mb
GSHP_USA	GSM2400926	11	78	44367106	45799946	1432840	0-2 Mb
GSHP_USA	GSM2400926	13	83	2962719	4491947	1529228	0-2 Mb
GSHP_USA	GSM2400926	13	65	46324057	47516715	1192658	0-2 Mb
GSHP_USA	GSM2400926	14	60	8817917	10245291	1427374	0-2 Mb
GSHP_USA	GSM2400926	14	52	18054711	19405226	1350515	0-2 Mb
GSHP_USA	GSM2400926	16	64	22304161	23739167	1435006	0-2 Mb
GSHP_USA	GSM2400926	18	57	18074414	19901942	1827528	0-2 Mb
GSHP_USA	GSM2400926	19	105	52018680	53735656	1716976	0-2 Mb
GSHP_USA	GSM2400926	20	47	4493530	5804431	1310901	0-2 Mb
GSHP_USA	GSM2400926	21	82	36876610	38865556	1988946	0-2 Mb
GSHP_USA	GSM2400926	22	43	2047092	3176744	1129652	0-2 Mb
GSHP_USA	GSM2400926	23	76	37151202	38910415	1759213	0-2 Mb
GSHP_USA	GSM2400926	24	55	4001668	5149244	1147576	0-2 Mb
GSHP_USA	GSM2400926	25	99	35438988	36946585	1507597	0-2 Mb
GSHP_USA	GSM2400926	27	106	22862765	24618620	1755855	0-2 Mb
GSHP_USA	GSM2400926	29	68	9441986	10631272	1189286	0-2 Mb
GSHP_USA	GSM2400926	30	57	4066225	5444908	1378683	0-2 Mb
GSHP_USA	GSM2400926	30	58	10662860	11768671	1105811	0-2 Mb
GSHP_USA	GSM2400926	30	60	18837832	19946335	1108503	0-2 Mb
GSHP_USA	GSM2400926	30	61	33851790	34925465	1073675	0-2 Mb
GSHP_USA	GSM2400926	30	70	37591302	38852957	1261655	0-2 Mb
GSHP_USA	GSM2400926	31	73	37306234	38966534	1660300	0-2 Mb
GSHP_USA	GSM2400926	32	79	3444042	5056636	1612594	0-2 Mb
GSHP_USA	GSM2400926	34	82	9495246	11447936	1952690	0-2 Mb
GSHP_USA	GSM2400926	37	65	26916537	28387508	1470971	0-2 Mb
GSHP_USA	GSM2400926	38	65	22513245	23893119	1379874	0-2 Mb
GSHP_USA	GSM2400927	1	57	70705035	72200384	1495349	0-2 Mb
GSHP_USA	GSM2400927	2	68	80689206	82299781	1610575	0-2 Mb
GSHP_USA	GSM2400927	3	52	33484617	34575063	1090446	0-2 Mb
GSHP_USA	GSM2400927	3	66	37056397	38364532	1308135	0-2 Mb
GSHP_USA	GSM2400927	3	98	83161694	84588490	1426796	0-2 Mb
GSHP_USA	GSM2400927	4	111	1595156	3401829	1806673	0-2 Mb
GSHP_USA	GSM2400927	4	69	45104712	46632261	1527549	0-2 Mb
GSHP_USA	GSM2400927	4	45	54677154	55739882	1062728	0-2 Mb
GSHP_USA	GSM2400927	4	64	78912336	80084765	1172429	0-2 Mb
GSHP_USA	GSM2400927	5	44	247752	1698501	1450749	0-2 Mb
GSHP_USA	GSM2400927	5	46	41370228	42498563	1128335	0-2 Mb
GSHP_USA	GSM2400927	7	114	65786273	67508058	1721785	0-2 Mb
GSHP_USA	GSM2400927	8	49	54597902	55627566	1029664	0-2 Mb
GSHP_USA	GSM2400927	9	86	58097729	59877203	1779474	0-2 Mb
GSHP_USA	GSM2400927	10	44	7278956	8326477	1047521	0-2 Mb
GSHP_USA	GSM2400927	10	65	20618986	21686134	1067148	0-2 Mb
GSHP_USA	GSM2400927	10	96	50644633	52290627	1645994	0-2 Mb
GSHP_USA	GSM2400927	14	44	16044662	17085322	1040660	0-2 Mb
GSHP_USA	GSM2400927	14	64	37150726	38580543	1429817	0-2 Mb
GSHP_USA	GSM2400927	14	96	39561349	41529102	1967753	0-2 Mb
GSHP_USA	GSM2400927	14	63	59927190	60955971	1028781	0-2 Mb
GSHP_USA	GSM2400927	15	44	30767154	31898971	1131817	0-2 Mb
GSHP_USA	GSM2400927	16	70	18676441	19977143	1300702	0-2 Mb
GSHP_USA	GSM2400927	19	79	18067322	19720221	1652899	0-2 Mb
GSHP_USA	GSM2400927	22	78	128931	2091751	1962820	0-2 Mb
GSHP_USA	GSM2400927	22	80	53814549	55270585	1456036	0-2 Mb
GSHP_USA	GSM2400927	23	70	2212382	4070804	1858422	0-2 Mb
GSHP_USA	GSM2400927	24	93	18660938	20639702	1978764	0-2 Mb
GSHP_USA	GSM2400927	26	70	8818	1260012	1251194	0-2 Mb
GSHP_USA	GSM2400927	28	50	4537209	5834691	1297482	0-2 Mb
GSHP_USA	GSM2400927	30	55	8980159	10100541	1120382	0-2 Mb
GSHP_USA	GSM2400927	33	68	29854043	31355332	1501289	0-2 Mb
GSHP_USA	GSM2400927	35	54	5057353	6080453	1023100	0-2 Mb
GSHP_USA	GSM2400927	36	67	22164450	23528693	1364243	0-2 Mb
GSHP_USA	GSM2400927	38	87	7251608	9190012	1938404	0-2 Mb
GSHP_USA	GSM2400927	38	83	10425494	11896403	1470909	0-2 Mb
GSHP_USA	GSM2400927	38	62	12436197	13458260	1022063	0-2 Mb
GSHP_USA	GSM2400928	1	78	32673525	34000665	1327140	0-2 Mb
GSHP_USA	GSM2400928	1	69	60284046	61959594	1675548	0-2 Mb
GSHP_USA	GSM2400928	1	56	97566801	98962840	1396039	0-2 Mb
GSHP_USA	GSM2400928	1	79	111511338	113494843	1983505	0-2 Mb
GSHP_USA	GSM2400928	2	65	2439474	3959670	1520196	0-2 Mb
GSHP_USA	GSM2400928	3	117	60892911	62824148	1931237	0-2 Mb
GSHP_USA	GSM2400928	4	64	19079546	20875997	1796451	0-2 Mb
GSHP_USA	GSM2400928	4	108	69485547	70960713	1475166	0-2 Mb
GSHP_USA	GSM2400928	5	97	1729469	3274219	1544750	0-2 Mb
GSHP_USA	GSM2400928	5	64	8663825	9971144	1307319	0-2 Mb
GSHP_USA	GSM2400928	5	104	15878640	17739050	1860410	0-2 Mb
GSHP_USA	GSM2400928	6	83	45851175	47364035	1512860	0-2 Mb
GSHP_USA	GSM2400928	7	107	59102491	60978490	1875999	0-2 Mb
GSHP_USA	GSM2400928	7	104	63900159	65717837	1817678	0-2 Mb
GSHP_USA	GSM2400928	8	61	26766459	28197549	1431090	0-2 Mb
GSHP_USA	GSM2400928	8	56	67289009	68596288	1307279	0-2 Mb
GSHP_USA	GSM2400928	10	98	19865827	21527121	1661294	0-2 Mb
GSHP_USA	GSM2400928	10	63	30937102	32351244	1414142	0-2 Mb
GSHP_USA	GSM2400928	11	61	30154558	31697035	1542477	0-2 Mb
GSHP_USA	GSM2400928	12	92	50310046	51807862	1497816	0-2 Mb
GSHP_USA	GSM2400928	13	69	3182619	4491947	1309328	0-2 Mb
GSHP_USA	GSM2400928	13	103	61288966	63115453	1826487	0-2 Mb
GSHP_USA	GSM2400928	15	49	5609665	6878661	1268996	0-2 Mb
GSHP_USA	GSM2400928	15	49	43308205	44615499	1307294	0-2 Mb
GSHP_USA	GSM2400928	22	43	12960021	14181678	1221657	0-2 Mb
GSHP_USA	GSM2400928	23	59	19094105	20499409	1405304	0-2 Mb
GSHP_USA	GSM2400928	24	87	6220830	8033294	1812464	0-2 Mb
GSHP_USA	GSM2400928	25	64	2268042	3722514	1454472	0-2 Mb
GSHP_USA	GSM2400928	25	77	3791879	5538142	1746263	0-2 Mb
GSHP_USA	GSM2400928	26	45	21065061	22534453	1469392	0-2 Mb
GSHP_USA	GSM2400928	32	42	28898832	30432535	1533703	0-2 Mb
GSHP_USA	GSM2400928	34	78	10893260	12804993	1911733	0-2 Mb
GSHP_USA	GSM2400928	37	53	22488045	23718346	1230301	0-2 Mb
GSHP_USA	GSM2400929	1	78	212740	1752349	1539609	0-2 Mb
GSHP_USA	GSM2400929	1	74	4141836	5477202	1335366	0-2 Mb
GSHP_USA	GSM2400929	1	70	43092953	44673898	1580945	0-2 Mb
GSHP_USA	GSM2400929	1	120	49845491	51768936	1923445	0-2 Mb
GSHP_USA	GSM2400929	3	102	83525898	85144352	1618454	0-2 Mb
GSHP_USA	GSM2400929	4	46	18340743	19570051	1229308	0-2 Mb
GSHP_USA	GSM2400929	4	56	64337982	65447752	1109770	0-2 Mb
GSHP_USA	GSM2400929	4	104	85118305	86642291	1523986	0-2 Mb
GSHP_USA	GSM2400929	6	67	3048999	4149802	1100803	0-2 Mb
GSHP_USA	GSM2400929	6	62	36199333	37885223	1685890	0-2 Mb
GSHP_USA	GSM2400929	6	57	44722185	45735526	1013341	0-2 Mb
GSHP_USA	GSM2400929	7	82	39017237	40449229	1431992	0-2 Mb
GSHP_USA	GSM2400929	8	55	48322362	49545889	1223527	0-2 Mb
GSHP_USA	GSM2400929	8	84	61303174	62998871	1695697	0-2 Mb
GSHP_USA	GSM2400929	11	120	72685102	74388336	1703234	0-2 Mb
GSHP_USA	GSM2400929	12	71	19736497	20826575	1090078	0-2 Mb
GSHP_USA	GSM2400929	13	66	31060468	32140606	1080138	0-2 Mb
GSHP_USA	GSM2400929	13	63	34619747	36055860	1436113	0-2 Mb
GSHP_USA	GSM2400929	14	92	2948414	4873671	1925257	0-2 Mb
GSHP_USA	GSM2400929	15	64	62408796	64166881	1758085	0-2 Mb
GSHP_USA	GSM2400929	16	50	21002789	22276491	1273702	0-2 Mb
GSHP_USA	GSM2400929	18	49	9639689	11066274	1426585	0-2 Mb
GSHP_USA	GSM2400929	18	41	39646974	40861719	1214745	0-2 Mb
GSHP_USA	GSM2400929	19	83	30525506	31675517	1150011	0-2 Mb
GSHP_USA	GSM2400929	22	52	21370205	22476054	1105849	0-2 Mb
GSHP_USA	GSM2400929	24	42	1864569	3179390	1314821	0-2 Mb
GSHP_USA	GSM2400929	24	65	30404107	31798333	1394226	0-2 Mb
GSHP_USA	GSM2400929	25	78	2268042	3983336	1715294	0-2 Mb
GSHP_USA	GSM2400929	27	72	39095689	40281338	1185649	0-2 Mb
GSHP_USA	GSM2400929	28	98	36163381	37399684	1236303	0-2 Mb
GSHP_USA	GSM2400929	37	62	13049963	14195905	1145942	0-2 Mb
GSHP_USA	GSM2400929	38	60	4889417	6256268	1366851	0-2 Mb	1.4236e+06
GSHP_USA	1	6	971	310239	17590199	17279960	> 16 Mb
GSHP_USA	1	19	938	20359702	37533059	17173357	> 16 Mb
GSHP_USA	2	5	797	24617091	43337924	18720833	> 16 Mb
GSHP_USA	2	12	1261	21068580	50310046	29241466	> 16 Mb
GSHP_USA	2	13	1018	36250	19017068	18980818	> 16 Mb
GSHP_USA	2	14	967	17357975	39973449	22615474	> 16 Mb
GSHP_USA	2	22	913	31038375	55296087	24257712	> 16 Mb
GSHP_USA	2	28	1548	5191456	34019839	28828383	> 16 Mb
GSHP_USA	2	29	1116	18201669	38761679	20560010	> 16 Mb
GSHP_USA	4	1	624	102356088	121044951	18688863	> 16 Mb
GSHP_USA	4	30	1373	39234	26486927	26447693	> 16 Mb
GSHP_USA	6	11	902	160493	24128284	23967791	> 16 Mb
GSHP_USA	6	18	684	2081839	18552222	16470383	> 16 Mb
GSHP_USA	7	1	938	12395859	28588146	16192287	> 16 Mb
GSHP_USA	7	2	806	10345968	28818796	18472828	> 16 Mb
GSHP_USA	7	25	1072	21527623	39345281	17817658	> 16 Mb
GSHP_USA	9	2	983	32410926	60720870	28309944	> 16 Mb
GSHP_USA	9	7	920	36924827	53982601	17057774	> 16 Mb
GSHP_USA	9	9	812	32533234	50574304	18041070	> 16 Mb
GSHP_USA	9	21	999	17480464	42753994	25273530	> 16 Mb
GSHP_USA	10	2	708	41707650	60419176	18711526	> 16 Mb
GSHP_USA	10	3	1362	249	37724947	37724698	> 16 Mb
GSHP_USA	10	5	1080	61817399	88241139	26423740	> 16 Mb
GSHP_USA	10	7	982	55444	19137071	19081627	> 16 Mb
GSHP_USA	11	1	965	54214259	74965868	20751609	> 16 Mb
GSHP_USA	11	9	2229	13741	52925733	52911992	> 16 Mb
GSHP_USA	11	12	1369	35678100	63218929	27540829	> 16 Mb
GSHP_USA	11	21	819	269072	20056838	19787766	> 16 Mb
GSHP_USA	13	4	3060	43598	56936623	56893025	> 16 Mb
GSHP_USA	13	6	980	17716382	35100696	17384314	> 16 Mb
GSHP_USA	13	9	1643	18209582	54496613	36287031	> 16 Mb
GSHP_USA	13	12	1725	25780608	63359886	37579278	> 16 Mb
GSHP_USA	13	13	855	36250	16037320	16001070	> 16 Mb
GSHP_USA	13	15	1100	23986929	51973452	27986523	> 16 Mb
GSHP_USA	13	24	1301	72719	26823733	26751014	> 16 Mb
GSHP_USA	13	31	725	91801	19134932	19043131	> 16 Mb
GSHP_USA	13	35	1250	80309	22977923	22897614	> 16 Mb
GSHP_USA	14	8	951	52676120	74280399	21604279	> 16 Mb
GSHP_USA	14	13	789	26001622	43983349	17981727	> 16 Mb
GSHP_USA	15	11	906	15697526	34153302	18455776	> 16 Mb
GSHP_USA	15	19	1133	25687745	46431552	20743807	> 16 Mb
GSHP_USA	16	2	542	25758418	41802126	16043708	> 16 Mb
GSHP_USA	16	11	2182	16546389	62417768	45871379	> 16 Mb
GSHP_USA	16	13	751	25423168	42641581	17218413	> 16 Mb
GSHP_USA	16	22	513	6036850	22076256	16039406	> 16 Mb
GSHP_USA	16	25	803	223815	18816142	18592327	> 16 Mb
GSHP_USA	18	8	798	10353817	31334305	20980488	> 16 Mb
GSHP_USA	19	1	1286	49067897	74965868	25897971	> 16 Mb
GSHP_USA	19	4	1186	28646281	49335533	20689252	> 16 Mb
GSHP_USA	20	4	1071	43872064	64100044	20227980	> 16 Mb
GSHP_USA	20	7	1746	40099953	69857750	29757797	> 16 Mb
GSHP_USA	20	13	1190	2962719	25346282	22383563	> 16 Mb
GSHP_USA	20	15	957	320806	25216121	24895315	> 16 Mb
GSHP_USA	20	15	940	42328939	64166881	21837942	> 16 Mb
GSHP_USA	21	7	1388	35942818	60752146	24809328	> 16 Mb
GSHP_USA	22	8	705	13502871	32863608	19360737	> 16 Mb
GSHP_USA	22	15	1181	320806	29961297	29640491	> 16 Mb
GSHP_USA	22	16	797	37395440	59015322	21619882	> 16 Mb
GSHP_USA	24	2	629	36912936	54470288	17557352	> 16 Mb
GSHP_USA	24	3	1081	63962784	80903879	16941095	> 16 Mb
GSHP_USA	24	11	760	17801386	34153302	16351916	> 16 Mb
GSHP_USA	GSM2400920	3	1711	50230354	77595085	27364731	> 16 Mb
GSHP_USA	GSM2400921	1	825	7844779	24443343	16598564	> 16 Mb
GSHP_USA	GSM2400921	7	2005	55444	39282389	39226945	> 16 Mb
GSHP_USA	GSM2400921	8	1140	14522434	43609689	29087255	> 16 Mb
GSHP_USA	GSM2400921	18	1606	82735	36870041	36787306	> 16 Mb
GSHP_USA	GSM2400921	22	591	124756	17604579	17479823	> 16 Mb
GSHP_USA	GSM2400923	1	1129	3875185	26901420	23026235	> 16 Mb
GSHP_USA	GSM2400923	8	1156	46646545	72153526	25506981	> 16 Mb
GSHP_USA	GSM2400923	10	912	33376426	49455850	16079424	> 16 Mb
GSHP_USA	GSM2400923	13	964	3616418	21808286	18191868	> 16 Mb
GSHP_USA	GSM2400924	1	931	94663921	119885761	25221840	> 16 Mb
GSHP_USA	GSM2400924	20	846	19145	20226838	20207693	> 16 Mb
GSHP_USA	GSM2400924	26	1409	8818	27857699	27848881	> 16 Mb
GSHP_USA	GSM2400924	38	848	54804	17984559	17929755	> 16 Mb
GSHP_USA	GSM2400926	2	763	44382096	63124146	18742050	> 16 Mb
GSHP_USA	GSM2400926	17	1167	51048	24431176	24380128	> 16 Mb
GSHP_USA	GSM2400926	21	918	12040771	34078580	22037809	> 16 Mb
GSHP_USA	GSM2400926	24	1615	5949593	37297910	31348317	> 16 Mb
GSHP_USA	GSM2400926	25	846	11690793	28283000	16592207	> 16 Mb
GSHP_USA	GSM2400927	1	592	95532326	112324183	16791857	> 16 Mb
GSHP_USA	GSM2400927	2	633	38658216	55505886	16847670	> 16 Mb
GSHP_USA	GSM2400927	7	1444	22155043	49597176	27442133	> 16 Mb
GSHP_USA	GSM2400927	9	845	13741	23287406	23273665	> 16 Mb
GSHP_USA	GSM2400927	17	1145	51048	24026541	23975493	> 16 Mb
GSHP_USA	GSM2400927	21	643	19789870	37370887	17581017	> 16 Mb
GSHP_USA	GSM2400928	37	695	3004797	19348768	16343971	> 16 Mb
GSHP_USA	GSM2400929	1	1586	54276393	86565238	32288845	> 16 Mb
GSHP_USA	GSM2400929	3	1184	13109222	44443526	31334304	> 16 Mb
GSHP_USA	GSM2400929	10	2863	6598153	61398800	54800647	> 16 Mb
GSHP_USA	GSM2400929	11	670	160493	19215209	19054716	> 16 Mb
GSHP_USA	GSM2400929	11	2078	19246003	63333351	44087348	> 16 Mb
GSHP_USA	GSM2400929	15	1083	13673914	38508771	24834857	> 16 Mb
GSHP_USA	GSM2400929	16	628	402799	20174767	19771968	> 16 Mb
GSHP_USA	GSM2400929	16	720	39884135	59015322	19131187	> 16 Mb
GSHP_USA	GSM2400929	17	945	51048	19363586	19312538	> 16 Mb
GSHP_USA	GSM2400929	20	896	3619083	23132619	19513536	> 16 Mb
GSHP_USA	GSM2400929	30	1680	39234	32804428	32765194	> 16 Mb
GSHP_USA	1	1	130	79976257	82540848	2564591	2-4 Mb
GSHP_USA	1	1	150	88790609	90992675	2202066	2-4 Mb
GSHP_USA	1	2	145	51362629	54470288	3107659	2-4 Mb
GSHP_USA	1	2	90	82699657	85257717	2558060	2-4 Mb
GSHP_USA	1	3	133	51476620	53991227	2514607	2-4 Mb
GSHP_USA	1	3	168	84744739	87142157	2397418	2-4 Mb
GSHP_USA	1	5	70	111100	2115656	2004556	2-4 Mb
GSHP_USA	1	5	110	85495276	87678529	2183253	2-4 Mb
GSHP_USA	1	7	117	16030057	18103149	2073092	2-4 Mb
GSHP_USA	1	7	100	41135596	43199157	2063561	2-4 Mb
GSHP_USA	1	8	107	12351785	15047707	2695922	2-4 Mb
GSHP_USA	1	8	171	63910577	67064965	3154388	2-4 Mb
GSHP_USA	1	11	52	3053377	5702646	2649269	2-4 Mb
GSHP_USA	1	11	73	30344709	32428643	2083934	2-4 Mb
GSHP_USA	1	11	81	49377364	52185929	2808565	2-4 Mb
GSHP_USA	1	12	160	33393	3397707	3364314	2-4 Mb
GSHP_USA	1	12	138	63477730	66331604	2853874	2-4 Mb
GSHP_USA	1	13	105	10452089	13036989	2584900	2-4 Mb
GSHP_USA	1	16	158	44086964	47456267	3369303	2-4 Mb
GSHP_USA	1	20	150	15277837	18978949	3701112	2-4 Mb
GSHP_USA	1	20	173	19387629	22760448	3372819	2-4 Mb
GSHP_USA	1	22	129	52190822	55116272	2925450	2-4 Mb
GSHP_USA	1	23	90	37092297	39130065	2037768	2-4 Mb
GSHP_USA	1	26	63	24279177	27857699	3578522	2-4 Mb
GSHP_USA	1	26	94	30132246	32328735	2196489	2-4 Mb
GSHP_USA	1	28	176	34421402	36829554	2408152	2-4 Mb
GSHP_USA	1	33	183	9298009	12866734	3568725	2-4 Mb
GSHP_USA	1	34	153	38115579	40721670	2606091	2-4 Mb
GSHP_USA	1	38	163	6484596	10216562	3731966	2-4 Mb
GSHP_USA	2	1	135	20718841	23123610	2404769	2-4 Mb
GSHP_USA	2	1	117	70158399	73078225	2919826	2-4 Mb
GSHP_USA	2	1	150	88790609	90992675	2202066	2-4 Mb
GSHP_USA	2	2	88	37814138	40161424	2347286	2-4 Mb
GSHP_USA	2	8	144	64396620	67064965	2668345	2-4 Mb
GSHP_USA	2	10	192	18412421	21695808	3283387	2-4 Mb
GSHP_USA	2	11	112	29613460	32850778	3237318	2-4 Mb
GSHP_USA	2	11	126	67189216	69297706	2108490	2-4 Mb
GSHP_USA	2	12	200	17831347	21049154	3217807	2-4 Mb
GSHP_USA	2	14	119	2948414	5518187	2569773	2-4 Mb
GSHP_USA	2	14	217	40066690	43975919	3909229	2-4 Mb
GSHP_USA	2	15	152	55186921	58874495	3687574	2-4 Mb
GSHP_USA	2	16	76	38695151	41312131	2616980	2-4 Mb
GSHP_USA	2	17	168	45287835	48402836	3115001	2-4 Mb
GSHP_USA	2	18	88	16999682	19305822	2306140	2-4 Mb
GSHP_USA	2	19	61	39114	3231387	3192273	2-4 Mb
GSHP_USA	2	19	187	50568302	53735656	3167354	2-4 Mb
GSHP_USA	2	20	92	25903882	28242904	2339022	2-4 Mb
GSHP_USA	2	22	73	28089937	30967473	2877536	2-4 Mb
GSHP_USA	2	22	130	55308193	57975834	2667641	2-4 Mb
GSHP_USA	2	23	90	103278	3509001	3405723	2-4 Mb
GSHP_USA	2	23	160	48669885	52291577	3621692	2-4 Mb
GSHP_USA	2	24	105	42658995	44814243	2155248	2-4 Mb
GSHP_USA	2	27	128	2743535	5817551	3074016	2-4 Mb
GSHP_USA	2	27	81	26486954	28848521	2361567	2-4 Mb
GSHP_USA	2	28	206	36130627	38788890	2658263	2-4 Mb
GSHP_USA	2	29	104	16054911	18177126	2122215	2-4 Mb
GSHP_USA	2	29	99	38835519	41740469	2904950	2-4 Mb
GSHP_USA	2	30	194	39234	3579678	3540444	2-4 Mb
GSHP_USA	2	30	138	36342581	38758332	2415751	2-4 Mb
GSHP_USA	2	33	76	120938	2463851	2342913	2-4 Mb
GSHP_USA	2	33	123	2493798	5585318	3091520	2-4 Mb
GSHP_USA	3	1	93	64195773	66449289	2253516	2-4 Mb
GSHP_USA	3	2	139	463282	3959670	3496388	2-4 Mb
GSHP_USA	3	2	93	28901825	31306234	2404409	2-4 Mb
GSHP_USA	3	4	141	24262607	27350492	3087885	2-4 Mb
GSHP_USA	3	4	172	75359524	78552910	3193386	2-4 Mb
GSHP_USA	3	5	84	9088000	11126074	2038074	2-4 Mb
GSHP_USA	3	6	180	64644726	67350922	2706196	2-4 Mb
GSHP_USA	3	6	164	74449969	77552613	3102644	2-4 Mb
GSHP_USA	3	9	73	2769940	4858963	2089023	2-4 Mb
GSHP_USA	3	9	110	19567519	22495330	2927811	2-4 Mb
GSHP_USA	3	9	105	31639592	34443977	2804385	2-4 Mb
GSHP_USA	3	9	96	34491058	37614060	3123002	2-4 Mb
GSHP_USA	3	10	138	10189684	12814197	2624513	2-4 Mb
GSHP_USA	3	11	60	31065695	33119723	2054028	2-4 Mb
GSHP_USA	3	13	114	50090858	52312406	2221548	2-4 Mb
GSHP_USA	3	13	103	52354324	54869953	2515629	2-4 Mb
GSHP_USA	3	15	129	49500316	52228691	2728375	2-4 Mb
GSHP_USA	3	17	207	11887479	15763639	3876160	2-4 Mb
GSHP_USA	3	18	62	3688106	5938696	2250590	2-4 Mb
GSHP_USA	3	19	45	39114	2219221	2180107	2-4 Mb
GSHP_USA	3	20	159	22812312	26124584	3312272	2-4 Mb
GSHP_USA	3	21	174	40270938	44148262	3877324	2-4 Mb
GSHP_USA	3	22	148	1875307	5523163	3647856	2-4 Mb
GSHP_USA	3	24	157	42658995	45640789	2981794	2-4 Mb
GSHP_USA	3	25	129	223815	4046296	3822481	2-4 Mb
GSHP_USA	3	26	264	17283621	21212535	3928914	2-4 Mb
GSHP_USA	3	26	81	28358061	30619483	2261422	2-4 Mb
GSHP_USA	3	27	167	16130211	19821640	3691429	2-4 Mb
GSHP_USA	3	28	258	34421402	37881434	3460032	2-4 Mb
GSHP_USA	3	30	146	33807131	36107193	2300062	2-4 Mb
GSHP_USA	3	32	137	23304386	26764736	3460350	2-4 Mb
GSHP_USA	3	32	61	26806161	28840988	2034827	2-4 Mb
GSHP_USA	3	35	132	8192973	10391100	2198127	2-4 Mb
GSHP_USA	3	38	119	19791962	22030371	2238409	2-4 Mb
GSHP_USA	4	1	148	34563040	36970528	2407488	2-4 Mb
GSHP_USA	4	2	141	82885	3959670	3876785	2-4 Mb
GSHP_USA	4	2	68	6208392	8307611	2099219	2-4 Mb
GSHP_USA	4	2	95	30084980	32251243	2166263	2-4 Mb
GSHP_USA	4	2	114	65713942	68152391	2438449	2-4 Mb
GSHP_USA	4	3	156	60328338	62824148	2495810	2-4 Mb
GSHP_USA	4	4	156	19634708	22639854	3005146	2-4 Mb
GSHP_USA	4	5	178	43805927	47703473	3897546	2-4 Mb
GSHP_USA	4	5	83	47723504	50131729	2408225	2-4 Mb
GSHP_USA	4	10	120	20583867	22728145	2144278	2-4 Mb
GSHP_USA	4	10	126	34381076	37138522	2757446	2-4 Mb
GSHP_USA	4	10	123	61006017	64449474	3443457	2-4 Mb
GSHP_USA	4	12	161	6164624	8729992	2565368	2-4 Mb
GSHP_USA	4	12	157	45008585	48552010	3543425	2-4 Mb
GSHP_USA	4	13	179	8391652	11926869	3535217	2-4 Mb
GSHP_USA	4	13	147	21417628	24189767	2772139	2-4 Mb
GSHP_USA	4	13	140	42291614	45355996	3064382	2-4 Mb
GSHP_USA	4	13	111	57457987	60050355	2592368	2-4 Mb
GSHP_USA	4	15	73	24068867	26252411	2183544	2-4 Mb
GSHP_USA	4	16	65	38116448	40403414	2286966	2-4 Mb
GSHP_USA	4	16	103	40422205	43557090	3134885	2-4 Mb
GSHP_USA	4	16	177	43568173	47433359	3865186	2-4 Mb
GSHP_USA	4	17	80	15773801	17869697	2095896	2-4 Mb
GSHP_USA	4	19	80	4335512	6590666	2255154	2-4 Mb
GSHP_USA	4	20	150	15277837	18978949	3701112	2-4 Mb
GSHP_USA	4	21	102	5054415	7884602	2830187	2-4 Mb
GSHP_USA	4	23	85	23525985	25744912	2218927	2-4 Mb
GSHP_USA	4	24	129	1160979	5039881	3878902	2-4 Mb
GSHP_USA	4	24	179	15461995	18674054	3212059	2-4 Mb
GSHP_USA	4	27	200	13562990	17546198	3983208	2-4 Mb
GSHP_USA	4	31	59	9370657	11947628	2576971	2-4 Mb
GSHP_USA	4	32	114	18571380	20584140	2012760	2-4 Mb
GSHP_USA	4	32	154	20596914	23017910	2420996	2-4 Mb
GSHP_USA	4	34	153	5082577	8442536	3359959	2-4 Mb
GSHP_USA	4	35	107	21152210	23227499	2075289	2-4 Mb
GSHP_USA	4	37	106	11059491	13896636	2837145	2-4 Mb
GSHP_USA	5	1	99	112009648	114286108	2276460	2-4 Mb
GSHP_USA	5	2	120	61195382	63373386	2178004	2-4 Mb
GSHP_USA	5	2	122	67093141	70251043	3157902	2-4 Mb
GSHP_USA	5	3	230	65906367	69042567	3136200	2-4 Mb
GSHP_USA	5	3	199	84776328	87520131	2743803	2-4 Mb
GSHP_USA	5	4	186	66137226	69397431	3260205	2-4 Mb
GSHP_USA	5	5	95	8787601	11102457	2314856	2-4 Mb
GSHP_USA	5	5	74	80438930	83038169	2599239	2-4 Mb
GSHP_USA	5	6	128	67758380	69955769	2197389	2-4 Mb
GSHP_USA	5	10	68	6390240	8454499	2064259	2-4 Mb
GSHP_USA	5	10	129	52185184	54251126	2065942	2-4 Mb
GSHP_USA	5	13	121	10151357	13036989	2885632	2-4 Mb
GSHP_USA	5	13	160	22623418	25460206	2836788	2-4 Mb
GSHP_USA	5	16	96	51137336	54324636	3187300	2-4 Mb
GSHP_USA	5	16	170	55076315	59015322	3939007	2-4 Mb
GSHP_USA	5	23	122	11414110	13831832	2417722	2-4 Mb
GSHP_USA	5	25	76	12263798	14289828	2026030	2-4 Mb
GSHP_USA	5	25	170	35438988	38233459	2794471	2-4 Mb
GSHP_USA	5	31	132	30585709	32803602	2217893	2-4 Mb
GSHP_USA	5	32	86	34378382	36779792	2401410	2-4 Mb
GSHP_USA	5	33	164	14216865	17821538	3604673	2-4 Mb
GSHP_USA	5	37	172	4255632	7956458	3700826	2-4 Mb
GSHP_USA	6	1	82	111637414	113649716	2012302	2-4 Mb
GSHP_USA	6	2	141	82885	3959670	3876785	2-4 Mb
GSHP_USA	6	2	68	6208392	8307611	2099219	2-4 Mb
GSHP_USA	6	3	84	31717486	34027905	2310419	2-4 Mb
GSHP_USA	6	3	121	35876974	38775858	2898884	2-4 Mb
GSHP_USA	6	3	141	60892911	63244650	2351739	2-4 Mb
GSHP_USA	6	3	206	77860303	81080011	3219708	2-4 Mb
GSHP_USA	6	7	177	77770506	80858461	3087955	2-4 Mb
GSHP_USA	6	10	68	6390240	8454499	2064259	2-4 Mb
GSHP_USA	6	10	88	59414810	61651867	2237057	2-4 Mb
GSHP_USA	6	11	98	47574492	51048675	3474183	2-4 Mb
GSHP_USA	6	12	128	38461472	41439585	2978113	2-4 Mb
GSHP_USA	6	13	134	20808682	23432458	2623776	2-4 Mb
GSHP_USA	6	15	118	30602983	33047381	2444398	2-4 Mb
GSHP_USA	6	17	117	1749048	3778714	2029666	2-4 Mb
GSHP_USA	6	20	68	696358	3427644	2731286	2-4 Mb
GSHP_USA	6	20	89	53264834	55365241	2100407	2-4 Mb
GSHP_USA	6	21	91	23578807	26039614	2460807	2-4 Mb
GSHP_USA	6	24	160	29072837	32318519	3245682	2-4 Mb
GSHP_USA	6	25	141	23694064	26192995	2498931	2-4 Mb
GSHP_USA	6	29	87	1804545	3862164	2057619	2-4 Mb
GSHP_USA	6	30	151	1165431	3579678	2414247	2-4 Mb
GSHP_USA	6	34	185	127067	3798739	3671672	2-4 Mb
GSHP_USA	6	35	222	4413663	8257736	3844073	2-4 Mb
GSHP_USA	6	38	140	13135506	15356241	2220735	2-4 Mb
GSHP_USA	7	1	247	52962753	56733475	3770722	2-4 Mb
GSHP_USA	7	2	150	62091025	64409838	2318813	2-4 Mb
GSHP_USA	7	3	117	51361232	53531798	2170566	2-4 Mb
GSHP_USA	7	3	141	60892911	63244650	2351739	2-4 Mb
GSHP_USA	7	3	107	71708741	73743415	2034674	2-4 Mb
GSHP_USA	7	4	142	73309185	76034143	2724958	2-4 Mb
GSHP_USA	7	5	130	15851944	18195605	2343661	2-4 Mb
GSHP_USA	7	7	156	8836003	11539842	2703839	2-4 Mb
GSHP_USA	7	12	184	59615328	62563759	2948431	2-4 Mb
GSHP_USA	7	13	138	60743225	63115453	2372228	2-4 Mb
GSHP_USA	7	16	108	6343558	10230350	3886792	2-4 Mb
GSHP_USA	7	17	114	26531975	28849464	2317489	2-4 Mb
GSHP_USA	7	19	162	20359702	23990198	3630496	2-4 Mb
GSHP_USA	7	20	107	42253550	44621747	2368197	2-4 Mb
GSHP_USA	7	22	85	48757847	50824478	2066631	2-4 Mb
GSHP_USA	7	23	170	9468184	13113624	3645440	2-4 Mb
GSHP_USA	7	23	119	20548123	23859332	3311209	2-4 Mb
GSHP_USA	7	23	110	26433543	28638161	2204618	2-4 Mb
GSHP_USA	7	29	93	39124883	41740469	2615586	2-4 Mb
GSHP_USA	7	36	80	1640568	4016636	2376068	2-4 Mb
GSHP_USA	7	36	122	9238987	12137555	2898568	2-4 Mb
GSHP_USA	7	36	170	21376825	24918532	3541707	2-4 Mb
GSHP_USA	7	38	125	1036427	5024376	3987949	2-4 Mb
GSHP_USA	7	38	106	5038880	7515329	2476449	2-4 Mb
GSHP_USA	7	38	225	12436197	15862169	3425972	2-4 Mb
GSHP_USA	8	1	50	11091891	13805012	2713121	2-4 Mb
GSHP_USA	8	1	158	85921509	88428521	2507012	2-4 Mb
GSHP_USA	8	1	70	110064275	112351702	2287427	2-4 Mb
GSHP_USA	8	2	93	24921759	27007045	2085286	2-4 Mb
GSHP_USA	8	2	81	36148567	39070601	2922034	2-4 Mb
GSHP_USA	8	3	106	6145257	8359503	2214246	2-4 Mb
GSHP_USA	8	3	216	60375951	63950049	3574098	2-4 Mb
GSHP_USA	8	4	235	41329179	44952568	3623389	2-4 Mb
GSHP_USA	8	4	158	53114349	56494691	3380342	2-4 Mb
GSHP_USA	8	5	130	15851944	18195605	2343661	2-4 Mb
GSHP_USA	8	5	163	26231767	29319375	3087608	2-4 Mb
GSHP_USA	8	5	75	48708371	50774710	2066339	2-4 Mb
GSHP_USA	8	6	152	24893954	28091095	3197141	2-4 Mb
GSHP_USA	8	6	224	53867755	57682956	3815201	2-4 Mb
GSHP_USA	8	7	123	71806118	74125910	2319792	2-4 Mb
GSHP_USA	8	9	170	24282836	28118995	3836159	2-4 Mb
GSHP_USA	8	9	77	33107526	35439263	2331737	2-4 Mb
GSHP_USA	8	9	132	36638600	39581548	2942948	2-4 Mb
GSHP_USA	8	11	108	52951256	55449131	2497875	2-4 Mb
GSHP_USA	8	11	157	72187685	74388336	2200651	2-4 Mb
GSHP_USA	8	14	75	53529091	55898261	2369170	2-4 Mb
GSHP_USA	8	15	199	26224016	29961297	3737281	2-4 Mb
GSHP_USA	8	15	59	35736125	37903044	2166919	2-4 Mb
GSHP_USA	8	15	95	38003005	41531742	3528737	2-4 Mb
GSHP_USA	8	16	119	31910129	35079073	3168944	2-4 Mb
GSHP_USA	8	18	62	3688106	5938696	2250590	2-4 Mb
GSHP_USA	8	21	104	8978835	11625698	2646863	2-4 Mb
GSHP_USA	8	25	69	4928247	7069785	2141538	2-4 Mb
GSHP_USA	8	28	109	12856544	15517917	2661373	2-4 Mb
GSHP_USA	8	30	127	4287399	8143206	3855807	2-4 Mb
GSHP_USA	8	30	121	26643505	28861834	2218329	2-4 Mb
GSHP_USA	8	34	75	29871861	32273975	2402114	2-4 Mb
GSHP_USA	8	34	124	37060203	39223920	2163717	2-4 Mb
GSHP_USA	8	35	203	10385568	13777802	3392234	2-4 Mb
GSHP_USA	9	1	143	28611244	30859727	2248483	2-4 Mb
GSHP_USA	9	1	78	120357362	122631799	2274437	2-4 Mb
GSHP_USA	9	2	116	11946899	14677346	2730447	2-4 Mb
GSHP_USA	9	2	114	29644585	32339971	2695386	2-4 Mb
GSHP_USA	9	3	93	5838029	7990719	2152690	2-4 Mb
GSHP_USA	9	3	156	60328338	62824148	2495810	2-4 Mb
GSHP_USA	9	6	143	3802650	6051366	2248716	2-4 Mb
GSHP_USA	9	9	81	13741	2769940	2756199	2-4 Mb
GSHP_USA	9	9	123	24518021	27373389	2855368	2-4 Mb
GSHP_USA	9	10	74	6219783	8454499	2234716	2-4 Mb
GSHP_USA	9	12	179	20497668	23826806	3329138	2-4 Mb
GSHP_USA	9	12	170	63359886	67049737	3689851	2-4 Mb
GSHP_USA	9	15	99	23152407	26006684	2854277	2-4 Mb
GSHP_USA	9	18	92	38737451	41060834	2323383	2-4 Mb
GSHP_USA	9	18	94	43113480	45356601	2243121	2-4 Mb
GSHP_USA	9	18	93	49552790	51845291	2292501	2-4 Mb
GSHP_USA	9	20	110	22812312	25187558	2375246	2-4 Mb
GSHP_USA	9	20	122	36791515	40709921	3918406	2-4 Mb
GSHP_USA	9	21	178	12979018	16960697	3981679	2-4 Mb
GSHP_USA	9	22	89	19886627	22330458	2443831	2-4 Mb
GSHP_USA	9	25	106	11697942	14289828	2591886	2-4 Mb
GSHP_USA	9	31	96	25315846	27727451	2411605	2-4 Mb
GSHP_USA	9	32	126	3444042	5998374	2554332	2-4 Mb
GSHP_USA	9	36	131	22194325	24918532	2724207	2-4 Mb
GSHP_USA	10	5	90	9693046	12390179	2697133	2-4 Mb
GSHP_USA	10	5	130	15851944	18195605	2343661	2-4 Mb
GSHP_USA	10	5	163	26231767	29319375	3087608	2-4 Mb
GSHP_USA	10	6	188	66048377	69272686	3224309	2-4 Mb
GSHP_USA	10	7	135	75031407	77383942	2352535	2-4 Mb
GSHP_USA	10	9	124	13741	3911002	3897261	2-4 Mb
GSHP_USA	10	12	224	67624366	71514517	3890151	2-4 Mb
GSHP_USA	10	13	121	10151357	13036989	2885632	2-4 Mb
GSHP_USA	10	16	120	56335681	59015322	2679641	2-4 Mb
GSHP_USA	10	19	163	25093768	28179234	3085466	2-4 Mb
GSHP_USA	10	21	87	38049546	40222725	2173179	2-4 Mb
GSHP_USA	10	21	111	42686528	45250019	2563491	2-4 Mb
GSHP_USA	10	23	65	1193294	3264380	2071086	2-4 Mb
GSHP_USA	10	27	101	70746	2587413	2516667	2-4 Mb
GSHP_USA	10	27	97	36811870	38888664	2076794	2-4 Mb
GSHP_USA	10	30	194	39234	3579678	3540444	2-4 Mb
GSHP_USA	10	30	106	4066225	7571298	3505073	2-4 Mb
GSHP_USA	10	34	132	20981598	23693283	2711685	2-4 Mb
GSHP_USA	10	36	129	5556771	7953211	2396440	2-4 Mb
GSHP_USA	10	36	78	12507419	16303465	3796046	2-4 Mb
GSHP_USA	10	38	203	15485802	18594330	3108528	2-4 Mb
GSHP_USA	11	1	118	75010004	77589383	2579379	2-4 Mb
GSHP_USA	11	1	150	96030413	98962840	2932427	2-4 Mb
GSHP_USA	11	2	177	51362629	55058196	3695567	2-4 Mb
GSHP_USA	11	3	93	5838029	7990719	2152690	2-4 Mb
GSHP_USA	11	5	148	1944702	4138261	2193559	2-4 Mb
GSHP_USA	11	5	160	14304598	17604650	3300052	2-4 Mb
GSHP_USA	11	6	128	67758380	69955769	2197389	2-4 Mb
GSHP_USA	11	7	72	55444	2881189	2825745	2-4 Mb
GSHP_USA	11	8	127	60573335	63143809	2570474	2-4 Mb
GSHP_USA	11	10	70	14833539	16897466	2063927	2-4 Mb
GSHP_USA	11	15	94	32518658	34804270	2285612	2-4 Mb
GSHP_USA	11	15	73	37465621	40452490	2986869	2-4 Mb
GSHP_USA	11	15	104	42247361	45024382	2777021	2-4 Mb
GSHP_USA	11	16	194	27675021	31500238	3825217	2-4 Mb
GSHP_USA	11	16	83	51137336	53568174	2430838	2-4 Mb
GSHP_USA	11	17	184	44259337	47734435	3475098	2-4 Mb
GSHP_USA	11	18	115	34421634	36433955	2012321	2-4 Mb
GSHP_USA	11	20	109	22292353	24653787	2361434	2-4 Mb
GSHP_USA	11	22	104	41994029	44455171	2461142	2-4 Mb
GSHP_USA	11	24	192	16475713	20326475	3850762	2-4 Mb
GSHP_USA	11	28	174	7831353	11471434	3640081	2-4 Mb
GSHP_USA	11	30	177	33020173	35811649	2791476	2-4 Mb
GSHP_USA	11	34	142	23577487	26076049	2498562	2-4 Mb
GSHP_USA	11	37	106	24641253	27600846	2959593	2-4 Mb
GSHP_USA	12	1	124	65198985	67922585	2723600	2-4 Mb
GSHP_USA	12	1	204	75010004	78997899	3987895	2-4 Mb
GSHP_USA	12	2	170	71398144	74889789	3491645	2-4 Mb
GSHP_USA	12	3	128	52439981	54679539	2239558	2-4 Mb
GSHP_USA	12	3	134	83348351	85384865	2036514	2-4 Mb
GSHP_USA	12	4	121	22372465	25650339	3277874	2-4 Mb
GSHP_USA	12	4	192	26455989	29575494	3119505	2-4 Mb
GSHP_USA	12	4	136	30010795	32192822	2182027	2-4 Mb
GSHP_USA	12	5	201	14645014	18567937	3922923	2-4 Mb
GSHP_USA	12	5	94	74513043	77336318	2823275	2-4 Mb
GSHP_USA	12	6	125	66854999	69157306	2302307	2-4 Mb
GSHP_USA	12	7	76	1430396	3651972	2221576	2-4 Mb
GSHP_USA	12	9	165	56617231	60105323	3488092	2-4 Mb
GSHP_USA	12	11	73	30344709	32428643	2083934	2-4 Mb
GSHP_USA	12	12	115	48995637	51073030	2077393	2-4 Mb
GSHP_USA	12	17	180	24112661	27676326	3563665	2-4 Mb
GSHP_USA	12	19	162	20359702	23990198	3630496	2-4 Mb
GSHP_USA	12	20	197	7222537	11099057	3876520	2-4 Mb
GSHP_USA	12	22	87	51484107	53708459	2224352	2-4 Mb
GSHP_USA	12	24	172	26656491	29119583	2463092	2-4 Mb
GSHP_USA	12	24	95	37060524	39115170	2054646	2-4 Mb
GSHP_USA	12	25	106	11697942	14289828	2591886	2-4 Mb
GSHP_USA	12	30	194	39234	3579678	3540444	2-4 Mb
GSHP_USA	12	32	135	67571	2589961	2522390	2-4 Mb
GSHP_USA	12	32	126	3336226	5974236	2638010	2-4 Mb
GSHP_USA	12	36	58	17296	2036566	2019270	2-4 Mb
GSHP_USA	12	38	124	2057404	5607426	3550022	2-4 Mb
GSHP_USA	12	38	183	10811961	13778974	2967013	2-4 Mb
GSHP_USA	13	1	150	96030413	98962840	2932427	2-4 Mb
GSHP_USA	13	7	224	76829221	80616577	3787356	2-4 Mb
GSHP_USA	13	8	116	109688	3176991	3067303	2-4 Mb
GSHP_USA	13	14	161	38500681	41288033	2787352	2-4 Mb
GSHP_USA	13	18	145	11447412	14631995	3184583	2-4 Mb
GSHP_USA	13	18	88	16999682	19305822	2306140	2-4 Mb
GSHP_USA	13	18	89	49552790	51762597	2209807	2-4 Mb
GSHP_USA	13	19	59	39114	3111382	3072268	2-4 Mb
GSHP_USA	13	19	133	31260076	33348812	2088736	2-4 Mb
GSHP_USA	13	20	92	54641630	58103316	3461686	2-4 Mb
GSHP_USA	13	22	102	342310	2957266	2614956	2-4 Mb
GSHP_USA	13	22	119	49911497	52729329	2817832	2-4 Mb
GSHP_USA	13	24	117	39471356	41777672	2306316	2-4 Mb
GSHP_USA	13	26	229	35032833	38939728	3906895	2-4 Mb
GSHP_USA	13	28	195	32624312	35748132	3123820	2-4 Mb
GSHP_USA	13	29	199	32302864	35655174	3352310	2-4 Mb
GSHP_USA	13	30	93	9273912	11449419	2175507	2-4 Mb
GSHP_USA	13	30	173	35755826	38723585	2967759	2-4 Mb
GSHP_USA	13	31	164	30139013	32961552	2822539	2-4 Mb
GSHP_USA	13	32	82	30718156	33119849	2401693	2-4 Mb
GSHP_USA	13	33	163	22947439	26712884	3765445	2-4 Mb
GSHP_USA	14	1	101	67943666	70408571	2464905	2-4 Mb
GSHP_USA	14	1	101	72806947	74965868	2158921	2-4 Mb
GSHP_USA	14	1	129	109844993	113453077	3608084	2-4 Mb
GSHP_USA	14	2	173	54656088	58276847	3620759	2-4 Mb
GSHP_USA	14	2	99	65713942	67775979	2062037	2-4 Mb
GSHP_USA	14	3	141	60892911	63244650	2351739	2-4 Mb
GSHP_USA	14	3	174	85248271	87520131	2271860	2-4 Mb
GSHP_USA	14	5	152	15718747	18428813	2710066	2-4 Mb
GSHP_USA	14	5	163	26231767	29319375	3087608	2-4 Mb
GSHP_USA	14	5	74	40753453	42792473	2039020	2-4 Mb
GSHP_USA	14	6	156	16275662	19267370	2991708	2-4 Mb
GSHP_USA	14	6	200	48848687	52181069	3332382	2-4 Mb
GSHP_USA	14	7	202	67423535	70757808	3334273	2-4 Mb
GSHP_USA	14	10	75	1333693	4860394	3526701	2-4 Mb
GSHP_USA	14	10	138	20349360	22893499	2544139	2-4 Mb
GSHP_USA	14	10	147	54667414	57155631	2488217	2-4 Mb
GSHP_USA	14	11	40	8729565	11612081	2882516	2-4 Mb
GSHP_USA	14	12	110	15719146	17778971	2059825	2-4 Mb
GSHP_USA	14	12	134	60250347	62385149	2134802	2-4 Mb
GSHP_USA	14	14	117	10787647	13337469	2549822	2-4 Mb
GSHP_USA	14	15	145	50921993	53880725	2958732	2-4 Mb
GSHP_USA	14	16	87	47456267	49787973	2331706	2-4 Mb
GSHP_USA	14	17	107	15427236	18103995	2676759	2-4 Mb
GSHP_USA	14	18	103	47922723	50244291	2321568	2-4 Mb
GSHP_USA	14	20	86	19145	3375096	3355951	2-4 Mb
GSHP_USA	14	22	148	1875307	5523163	3647856	2-4 Mb
GSHP_USA	14	25	167	8863303	12202304	3339001	2-4 Mb
GSHP_USA	14	25	153	26824376	29601942	2777566	2-4 Mb
GSHP_USA	14	25	183	47012030	50499539	3487509	2-4 Mb
GSHP_USA	14	27	110	38497944	40526255	2028311	2-4 Mb
GSHP_USA	14	28	118	38857237	41151930	2294693	2-4 Mb
GSHP_USA	14	30	157	8070466	11449419	3378953	2-4 Mb
GSHP_USA	14	30	143	14177612	16862785	2685173	2-4 Mb
GSHP_USA	14	30	161	17126631	19946335	2819704	2-4 Mb
GSHP_USA	14	31	154	30139013	32660581	2521568	2-4 Mb
GSHP_USA	14	34	145	5082577	8300820	3218243	2-4 Mb
GSHP_USA	14	35	171	13574286	16956896	3382610	2-4 Mb
GSHP_USA	14	35	135	16998296	19648119	2649823	2-4 Mb
GSHP_USA	14	36	201	5209725	9198634	3988909	2-4 Mb
GSHP_USA	15	1	111	96619546	98839700	2220154	2-4 Mb
GSHP_USA	15	1	116	110244897	113453077	3208180	2-4 Mb
GSHP_USA	15	2	94	36683700	39537810	2854110	2-4 Mb
GSHP_USA	15	2	157	55151505	58663715	3512210	2-4 Mb
GSHP_USA	15	3	154	85038336	87142157	2103821	2-4 Mb
GSHP_USA	15	3	166	87774126	89903189	2129063	2-4 Mb
GSHP_USA	15	4	163	49020973	52105327	3084354	2-4 Mb
GSHP_USA	15	5	117	5939180	7956711	2017531	2-4 Mb
GSHP_USA	15	5	90	9693046	12390179	2697133	2-4 Mb
GSHP_USA	15	6	143	3802650	6051366	2248716	2-4 Mb
GSHP_USA	15	6	126	51668211	54057406	2389195	2-4 Mb
GSHP_USA	15	7	163	58321647	61062322	2740675	2-4 Mb
GSHP_USA	15	10	150	50671347	53330940	2659593	2-4 Mb
GSHP_USA	15	10	124	57036035	59440081	2404046	2-4 Mb
GSHP_USA	15	12	151	33393	3204741	3171348	2-4 Mb
GSHP_USA	15	13	119	10172338	13036989	2864651	2-4 Mb
GSHP_USA	15	13	120	52312406	55550351	3237945	2-4 Mb
GSHP_USA	15	16	144	55770655	59015322	3244667	2-4 Mb
GSHP_USA	15	17	114	26531975	28849464	2317489	2-4 Mb
GSHP_USA	15	18	122	34578060	36655378	2077318	2-4 Mb
GSHP_USA	15	20	118	16810520	19531384	2720864	2-4 Mb
GSHP_USA	15	20	57	55202392	57217988	2015596	2-4 Mb
GSHP_USA	15	24	121	23491402	25848983	2357581	2-4 Mb
GSHP_USA	15	25	108	223815	3612437	3388622	2-4 Mb
GSHP_USA	15	25	87	3672985	5679408	2006423	2-4 Mb
GSHP_USA	15	25	76	12263798	14289828	2026030	2-4 Mb
GSHP_USA	15	26	164	17983254	20376062	2392808	2-4 Mb
GSHP_USA	15	27	120	15087172	17563669	2476497	2-4 Mb
GSHP_USA	15	28	129	33719	3121039	3087320	2-4 Mb
GSHP_USA	16	1	135	20718841	23123610	2404769	2-4 Mb
GSHP_USA	16	1	162	47486252	50038109	2551857	2-4 Mb
GSHP_USA	16	1	192	75010004	78796129	3786125	2-4 Mb
GSHP_USA	16	2	141	82885	3959670	3876785	2-4 Mb
GSHP_USA	16	2	145	51362629	54470288	3107659	2-4 Mb
GSHP_USA	16	4	128	1595156	3827779	2232623	2-4 Mb
GSHP_USA	16	4	118	16942991	19684006	2741015	2-4 Mb
GSHP_USA	16	5	163	26231767	29319375	3087608	2-4 Mb
GSHP_USA	16	5	74	40753453	42792473	2039020	2-4 Mb
GSHP_USA	16	7	192	77308691	80616577	3307886	2-4 Mb
GSHP_USA	16	12	92	29722632	32750018	3027386	2-4 Mb
GSHP_USA	16	12	197	51654365	55496696	3842331	2-4 Mb
GSHP_USA	16	13	129	6505831	8568727	2062896	2-4 Mb
GSHP_USA	16	15	106	40272258	43143483	2871225	2-4 Mb
GSHP_USA	16	18	108	10257053	12930885	2673832	2-4 Mb
GSHP_USA	16	18	154	49552790	53143833	3591043	2-4 Mb
GSHP_USA	16	19	132	32727464	34991930	2264466	2-4 Mb
GSHP_USA	16	20	83	19145	3232733	3213588	2-4 Mb
GSHP_USA	16	20	82	44634205	46693932	2059727	2-4 Mb
GSHP_USA	16	22	100	52827306	55116272	2288966	2-4 Mb
GSHP_USA	16	32	89	28226562	30902840	2676278	2-4 Mb
GSHP_USA	16	34	115	12066957	14947290	2880333	2-4 Mb
GSHP_USA	16	35	157	12798717	15676498	2877781	2-4 Mb
GSHP_USA	16	36	58	17296	2036566	2019270	2-4 Mb
GSHP_USA	17	1	247	33841138	37808658	3967520	2-4 Mb
GSHP_USA	17	1	191	51296597	54338673	3042076	2-4 Mb
GSHP_USA	17	1	144	67064634	70758884	3694250	2-4 Mb
GSHP_USA	17	1	92	70946129	73078225	2132096	2-4 Mb
GSHP_USA	17	1	82	111637414	113649716	2012302	2-4 Mb
GSHP_USA	17	2	119	71432011	74045423	2613412	2-4 Mb
GSHP_USA	17	5	154	12081259	15802421	3721162	2-4 Mb
GSHP_USA	17	5	99	20072825	22933681	2860856	2-4 Mb
GSHP_USA	17	5	118	23203579	26028433	2824854	2-4 Mb
GSHP_USA	17	5	137	26052298	28842358	2790060	2-4 Mb
GSHP_USA	17	5	131	40037512	43566886	3529374	2-4 Mb
GSHP_USA	17	5	129	44523871	47703473	3179602	2-4 Mb
GSHP_USA	17	6	137	46043038	48494493	2451455	2-4 Mb
GSHP_USA	17	7	92	26621671	28926752	2305081	2-4 Mb
GSHP_USA	17	7	146	50885776	53612393	2726617	2-4 Mb
GSHP_USA	17	7	219	54009826	57614103	3604277	2-4 Mb
GSHP_USA	17	7	208	68934366	72882089	3947723	2-4 Mb
GSHP_USA	17	8	94	1871197	4421843	2550646	2-4 Mb
GSHP_USA	17	9	99	32026792	34629005	2602213	2-4 Mb
GSHP_USA	17	11	49	3053377	5395952	2342575	2-4 Mb
GSHP_USA	17	12	123	65198675	68203334	3004659	2-4 Mb
GSHP_USA	17	13	118	18978283	21266638	2288355	2-4 Mb
GSHP_USA	17	13	118	31615661	33725365	2109704	2-4 Mb
GSHP_USA	17	14	111	52530365	56081096	3550731	2-4 Mb
GSHP_USA	17	16	67	5586085	7948975	2362890	2-4 Mb
GSHP_USA	17	17	162	37685591	41293082	3607491	2-4 Mb
GSHP_USA	17	19	72	5372594	7658978	2286384	2-4 Mb
GSHP_USA	17	19	61	10349126	12987443	2638317	2-4 Mb
GSHP_USA	17	19	150	13034082	16461149	3427067	2-4 Mb
GSHP_USA	17	19	96	17881349	20314276	2432927	2-4 Mb
GSHP_USA	17	22	90	707849	2957266	2249417	2-4 Mb
GSHP_USA	17	22	116	4784462	8043708	3259246	2-4 Mb
GSHP_USA	17	22	129	52190822	55116272	2925450	2-4 Mb
GSHP_USA	17	22	121	55758887	58380752	2621865	2-4 Mb
GSHP_USA	17	22	174	58452348	61382644	2930296	2-4 Mb
GSHP_USA	17	24	81	72719	2766805	2694086	2-4 Mb
GSHP_USA	17	24	142	13515927	15863079	2347152	2-4 Mb
GSHP_USA	17	24	172	15893502	19128982	3235480	2-4 Mb
GSHP_USA	17	24	159	32504393	36072016	3567623	2-4 Mb
GSHP_USA	17	24	138	41119073	43894649	2775576	2-4 Mb
GSHP_USA	17	25	129	43500671	45554317	2053646	2-4 Mb
GSHP_USA	17	26	67	23526580	25821543	2294963	2-4 Mb
GSHP_USA	17	32	93	7072591	9407656	2335065	2-4 Mb
GSHP_USA	17	34	207	19778169	23325626	3547457	2-4 Mb
GSHP_USA	18	1	180	30571793	33748614	3176821	2-4 Mb
GSHP_USA	18	3	132	75565924	77607997	2042073	2-4 Mb
GSHP_USA	18	6	232	67011876	70682849	3670973	2-4 Mb
GSHP_USA	18	7	119	24131087	27561141	3430054	2-4 Mb
GSHP_USA	18	7	170	64349422	67105033	2755611	2-4 Mb
GSHP_USA	18	8	160	31387667	35062942	3675275	2-4 Mb
GSHP_USA	18	11	49	3053377	5395952	2342575	2-4 Mb
GSHP_USA	18	12	134	60250347	62385149	2134802	2-4 Mb
GSHP_USA	18	13	121	10151357	13036989	2885632	2-4 Mb
GSHP_USA	18	13	145	21417628	24152619	2734991	2-4 Mb
GSHP_USA	18	14	156	56877480	60160551	3283071	2-4 Mb
GSHP_USA	18	15	76	23152407	25216121	2063714	2-4 Mb
GSHP_USA	18	17	95	15972933	18365825	2392892	2-4 Mb
GSHP_USA	18	18	114	48880864	51708292	2827428	2-4 Mb
GSHP_USA	18	18	127	52104823	54653199	2548376	2-4 Mb
GSHP_USA	18	19	97	18985870	21677016	2691146	2-4 Mb
GSHP_USA	18	19	152	21713514	25015269	3301755	2-4 Mb
GSHP_USA	18	19	179	32019827	34991930	2972103	2-4 Mb
GSHP_USA	18	20	129	20243407	22760448	2517041	2-4 Mb
GSHP_USA	18	20	46	56069929	58103316	2033387	2-4 Mb
GSHP_USA	18	22	137	53375090	56064760	2689670	2-4 Mb
GSHP_USA	18	24	172	15413376	18578132	3164756	2-4 Mb
GSHP_USA	18	26	151	8818	2822599	2813781	2-4 Mb
GSHP_USA	18	29	143	5752477	8047119	2294642	2-4 Mb
GSHP_USA	18	31	117	20189998	22275103	2085105	2-4 Mb
GSHP_USA	18	33	197	8671348	12510228	3838880	2-4 Mb
GSHP_USA	18	36	143	17594173	20356970	2762797	2-4 Mb
GSHP_USA	18	37	113	9339778	12711341	3371563	2-4 Mb
GSHP_USA	19	1	77	100619743	102628652	2008909	2-4 Mb
GSHP_USA	19	3	239	60469094	64276756	3807662	2-4 Mb
GSHP_USA	19	5	163	111100	3480976	3369876	2-4 Mb
GSHP_USA	19	5	86	18172675	20292075	2119400	2-4 Mb
GSHP_USA	19	8	139	62111232	64930359	2819127	2-4 Mb
GSHP_USA	19	9	99	32026792	34629005	2602213	2-4 Mb
GSHP_USA	19	10	51	100589	3374187	3273598	2-4 Mb
GSHP_USA	19	11	73	30344709	32428643	2083934	2-4 Mb
GSHP_USA	19	12	164	68598154	71394413	2796259	2-4 Mb
GSHP_USA	19	13	121	10151357	13036989	2885632	2-4 Mb
GSHP_USA	19	15	63	2525889	4685233	2159344	2-4 Mb
GSHP_USA	19	17	111	13544900	15904296	2359396	2-4 Mb
GSHP_USA	19	21	98	37766996	40222725	2455729	2-4 Mb
GSHP_USA	19	22	107	40668513	43260052	2591539	2-4 Mb
GSHP_USA	19	22	121	49893482	52729329	2835847	2-4 Mb
GSHP_USA	19	27	103	15468527	17546198	2077671	2-4 Mb
GSHP_USA	19	27	138	20259728	22862765	2603037	2-4 Mb
GSHP_USA	19	29	157	14195180	17397291	3202111	2-4 Mb
GSHP_USA	19	30	194	39234	3579678	3540444	2-4 Mb
GSHP_USA	19	31	119	36321159	38573115	2251956	2-4 Mb
GSHP_USA	19	35	197	7436186	10768620	3332434	2-4 Mb
GSHP_USA	19	36	42	14278392	16481574	2203182	2-4 Mb
GSHP_USA	20	3	131	5101819	8461979	3360160	2-4 Mb
GSHP_USA	20	3	118	43409835	46738988	3329153	2-4 Mb
GSHP_USA	20	3	148	56197160	58661660	2464500	2-4 Mb
GSHP_USA	20	3	141	60892911	63244650	2351739	2-4 Mb
GSHP_USA	20	5	117	5939180	7956711	2017531	2-4 Mb
GSHP_USA	20	5	90	9693046	12390179	2697133	2-4 Mb
GSHP_USA	20	5	130	15851944	18195605	2343661	2-4 Mb
GSHP_USA	20	9	157	39162601	42115750	2953149	2-4 Mb
GSHP_USA	20	10	131	54844947	56965222	2120275	2-4 Mb
GSHP_USA	20	11	139	65649634	68347562	2697928	2-4 Mb
GSHP_USA	20	12	113	39700585	42179896	2479311	2-4 Mb
GSHP_USA	20	14	98	3283774	5559055	2275281	2-4 Mb
GSHP_USA	20	14	171	47918642	51840050	3921408	2-4 Mb
GSHP_USA	20	19	60	11921294	14387693	2466399	2-4 Mb
GSHP_USA	20	19	122	41384359	43597251	2212892	2-4 Mb
GSHP_USA	20	20	173	19387629	22760448	3372819	2-4 Mb
GSHP_USA	20	22	88	45662461	47687980	2025519	2-4 Mb
GSHP_USA	20	24	102	29742580	31750269	2007689	2-4 Mb
GSHP_USA	20	25	76	12263798	14289828	2026030	2-4 Mb
GSHP_USA	20	25	159	26824376	29660928	2836552	2-4 Mb
GSHP_USA	20	25	157	39722243	42937462	3215219	2-4 Mb
GSHP_USA	20	25	74	49429948	51628093	2198145	2-4 Mb
GSHP_USA	20	27	107	601262	2911667	2310405	2-4 Mb
GSHP_USA	20	27	121	38684333	40885373	2201040	2-4 Mb
GSHP_USA	20	28	131	24510296	26923560	2413264	2-4 Mb
GSHP_USA	20	29	72	36590700	38692741	2102041	2-4 Mb
GSHP_USA	20	34	126	5508813	8177450	2668637	2-4 Mb
GSHP_USA	20	34	142	36338004	38996550	2658546	2-4 Mb
GSHP_USA	20	35	136	1502656	4055153	2552497	2-4 Mb
GSHP_USA	20	36	75	17296	2631593	2614297	2-4 Mb
GSHP_USA	20	38	117	20559730	22712729	2152999	2-4 Mb
GSHP_USA	21	3	201	53585808	56941022	3355214	2-4 Mb
GSHP_USA	21	3	189	60469094	63626620	3157526	2-4 Mb
GSHP_USA	21	4	169	83248456	85629259	2380803	2-4 Mb
GSHP_USA	21	5	158	44068159	47633724	3565565	2-4 Mb
GSHP_USA	21	11	72	160493	4154251	3993758	2-4 Mb
GSHP_USA	21	12	110	36935792	39598414	2662622	2-4 Mb
[truncated: 1,184 more rows]
