# Supplementary material for: The German Shorthair Pointer Dog Breed (Canis lupus familiaris): Genomic Inbreeding and Variability
Source: Animals (Basel). 2020 Mar 17;10(3):498. doi: 10.3390/ani10030498 (PMC7143860; doi:10.3390/ani10030498)
Supplement: Supplementary file 1 [file animals-10-00498-s001.zip › Additional_Files/Table S6.xlsx]

## Sheet: Foglio1
country_sampling	Samples_ID	FHOM	FROH	FPED
GSHP_ITALY	GSHP_1	0.00545978	0.131969	0.00781
GSHP_ITALY	GSHP_2	0.198602	0.310175	0.16113
GSHP_ITALY	GSHP_3	0.0145936	0.156685	0
GSHP_ITALY	GSHP_4	-0.0105244	0.137899	0
GSHP_ITALY	GSHP_5	-0.0127127	0.143413	0
GSHP_ITALY	GSHP_6	0.00688694	0.16175	0
GSHP_ITALY	GSHP_7	0.110277	0.226528	0.08301
GSHP_ITALY	GSHP_8	0.0263597	0.157172	0
GSHP_ITALY	GSHP_9	0.0602627	0.194556	0
GSHP_ITALY	GSHP_10	0.0719972	0.205943	0
GSHP_ITALY	GSHP_11	0.0549029	0.192487	0.0293
GSHP_ITALY	GSHP_12	-0.00459377	0.133011	0
GSHP_ITALY	GSHP_13	0.169488	0.281073	0.02344
GSHP_ITALY	GSHP_14	0.0647028	0.193592	0
GSHP_ITALY	GSHP_15	0.0277869	0.166919	0.00781
GSHP_ITALY	GSHP_16	0.00336661	0.152394	0.01758
GSHP_ITALY	GSHP_17	0.0616582	0.190626	0.125
GSHP_ITALY	GSHP_18	-0.00338861	0.139434	0
GSHP_ITALY	GSHP_19	0.0195094	0.154708	0
GSHP_ITALY	GSHP_20	0.0515095	0.181212	0
GSHP_ITALY	GSHP_21	0.0374599	0.161199	0
GSHP_ITALY	GSHP_22	0.06724	0.196009	0.03906
GSHP_ITALY	GSHP_23	0.0284846	0.163516	0.0625
GSHP_ITALY	GSHP_24	0.0132299	0.144741	0
GSHP_USA	GSM2400920	-0.013125	0.123021	NA
GSHP_USA	GSM2400921	0.0578841	0.184725	NA
GSHP_USA	GSM2400922	-0.0331687	0.0973493	NA
GSHP_USA	GSM2400923	0.0212854	0.132811	NA
GSHP_USA	GSM2400924	0.0527146	0.176623	NA
GSHP_USA	GSM2400925	-0.0599676	0.0894437	NA
GSHP_USA	GSM2400926	0.0368573	0.182079	NA
GSHP_USA	GSM2400927	0.0700943	0.198428	NA
GSHP_USA	GSM2400928	-0.0351667	0.107893	NA
GSHP_USA	GSM2400929	0.211193	0.318869	NA
