# Supplementary material for: The German Shorthair Pointer Dog Breed (Canis lupus familiaris): Genomic Inbreeding and Variability
Source: Animals (Basel). 2020 Mar 17;10(3):498. doi: 10.3390/ani10030498 (PMC7143860; doi:10.3390/ani10030498)
Supplement: Supplementary file 1 [file animals-10-00498-s001.zip › Additional_Files/Table S5.xlsx]

## Sheet: Foglio1
NOMINAL Pvalue > 0.05
Category	Term	Count	PValue	Genes
GOTERM_BP_DIRECT	GO:0007420~brain development	3	0.091212	BPTF, PAFAH1B3, GRHL2
	GO:0008283~cell proliferation	3	0.179574	TACC3, AXIN2, GRHL2
	GO:0007155~cell adhesion	3	0.22867	MAEA, POSTN, GRHL2
	GO:0006886~intracellular protein transport	3	0.307115	SCG5, VPS26B, TBC1D30
	GO:0045892~negative regulation of transcription, DNA-templated	3	0.361099	ZNF706, KLF10, GREM1
	GO:0043066~negative regulation of apoptotic process	3	0.379547	ACTC1, MAEA, GREM1
	GO:0007165~signal transduction	4	0.393698	RASSF3, PITPNC1, GRK4, ARHGAP11A
	GO:0006351~transcription, DNA-templated	3	0.554584	SMAD9, BPTF, ZNF770
	GO:0000122~negative regulation of transcription from RNA polymerase II promoter	3	0.701007	ERF, BPTF, CIC
	GO:0006355~regulation of transcription, DNA-templated	3	0.786499	NKX1-1, HMGA2, AXIN2
	GO:0045944~positive regulation of transcription from RNA polymerase II promoter	3	0.851541	RNF4, GSK3A, TNIP2
GOTERM_CC_DIRECT	GO:0005634~nucleus	20	0.133393	MEGF8, ERF, MAEA, SMAD9, HTT, KLF10, ZNF770, AZIN1, HMGA2, CIC, GRHL2, CCDC59, FMN1, ZNF706, NKX1-1, UFM1, UBR5, POU2F2, POLN, ODF1
	GO:0005783~endoplasmic reticulum	6	0.138931	PRKCA, TMEM129, FGFR3, HTT, GRIK5, MSRB3
	GO:0016020~membrane	9	0.144824	NOP14, B3GAT1, ACTC1, AQR, PSMD12, UBR5, PAFAH1B3, HELZ, KPNA2
	GO:0005737~cytoplasm	20	0.221482	ACTC1, MAEA, SMAD9, HTT, AZIN1, TACC3, SLBP, RASSF3, FMN1, ZNF706, RGS12, PSMD12, RNF4, UFM1, UBR5, THYN1, PAFAH1B3, POLN, PITPNC1, TNIP2
	GO:0005794~Golgi apparatus	5	0.332181	ERF, FGFR3, HTT, AXIN2, JAM3
	GO:0005739~mitochondrion	7	0.354606	PRKCA, HAUS3, GSK3A, SYBU, RRM2B, ACAD8, MSRB3
	GO:0005789~endoplasmic reticulum membrane	3	0.448805	B3GAT1, ALG5, TMTC2
	GO:0009986~cell surface	3	0.611897	TRPC4, APOH, GREM1
	GO:0070062~extracellular exosome	13	0.65755	PRKCA, MEGF8, ACTC1, OPCML, NCALD, RRM2B, GNS, BPTF, PSMD12, UFM1, CNFN, APOH, PAFAH1B3
	GO:0005622~intracellular	4	0.806183	PRKCA, NCALD, PITPNC1, TBC1D30
	GO:0005829~cytosol	5	0.816674	PRKCA, HTT, ZFYVE28, VPS26B, KPNA2
	GO:0005887~integral component of plasma membrane	4	0.837997	TRPC4, CHRM5, MAEA, FGFR3
	GO:0005615~extracellular space	4	0.885981	POSTN, GREM1, HGFAC, JAM3
	GO:0016021~integral component of membrane	16	0.977808	GJD2, MEGF8, TRPC4, FGFR3, GRIK5, CSMD3, IGSF9B, KCNV1, B3GAT1, TMEM129, LETM1, RYR3, MFSD10, TMTC2, JAM3, NAT8L
	GO:0005886~plasma membrane	6	0.984262	PRKCA, RASSF3, RGS12, AXIN2, GRHL2, ADD1
GOTERM_MF_DIRECT	GO:0046872~metal ion binding	9	0.122563	GNS, B3GAT1, KLF10, ZFYVE28, ZNF770, PRDM10, HELZ, POSTN, ZNF526
	GO:0005096~GTPase activator activity	3	0.257819	RGS12, AXIN2, TBC1D30
	GO:0043565~sequence-specific DNA binding	4	0.262496	ERF, NKX1-1, BPTF, GRHL2
	GO:0044822~poly(A) RNA binding	7	0.290499	NOP14, AQR, NOL11, HELZ, KPNA2, CCDC59, ADD1
	GO:0005509~calcium ion binding	5	0.364338	MEGF8, LETM1, NCALD, RYR3, HGFAC
	GO:0003677~DNA binding	4	0.540905	SMAD9, POLN, HMGA2, DEDD2
	GO:0008270~zinc ion binding	5	0.776311	PRKCA, RNF4, BPTF, UBR5, MSRB3
	GO:0003676~nucleic acid binding	3	0.795311	ZNF770, PRDM10, ZNF526
	GO:0005524~ATP binding	5	0.901596	PRKCA, ACTC1, FGFR3, GSK3A, GRK4
KEGG_PATHWAY	cfa04310:Wnt signaling pathway	3	0.133863	PRKCA, WIF1, AXIN2
	cfa04550:Signaling pathways regulating pluripotency of stem cells	3	0.143889	SMAD9, FGFR3, AXIN2
	cfa05206:MicroRNAs in cancer	3	0.147267	PRKCA, FGFR3, HMGA2
	cfa04020:Calcium signaling pathway	3	0.217645	PRKCA, CHRM5, RYR3
	cfa04144:Endocytosis	3	0.316223	FGFR3, GRK4, VPS26B
	cfa05200:Pathways in cancer	3	0.576396	PRKCA, FGFR3, AXIN2
	cfa01100:Metabolic pathways	6	0.712533	GNS, PAFAH1B3, ALG5, RRM2B, ACAD8, NAT8L
