# Supplementary material for: The German Shorthair Pointer Dog Breed (Canis lupus familiaris): Genomic Inbreeding and Variability
Source: Animals (Basel). 2020 Mar 17;10(3):498. doi: 10.3390/ani10030498 (PMC7143860; doi:10.3390/ani10030498)
Supplement: Supplementary file 1 [file animals-10-00498-s001.zip › Additional_Files/Table S4.xlsx]

## Sheet: MISSENSE
	Columns	BICF2P1347925	BICF2S23147347	TIGRP2P48933_rs8545710	BICF2P847459
	Chromosome	3	3	3	30
	Position	61098835	61280505	61420685	1205042
	SNP_ID	[A/G]	[T/C]	[T/G]	[A/G]
	GENE	HTT	HTT	ADD1	RYR3
country_sampling	MUTATION	G (tTt/tCt)	C (tTt/tCt)	G (Atc/Gtc)	G (cTg/cCg)
GSHP_ITALY	1	A_A	B_B	A_B	A_A
GSHP_ITALY	2	A_A	B_B	A_A	A_A
GSHP_ITALY	3	A_A	B_B	B_B	A_A
GSHP_ITALY	4	A_A	B_B	A_A	A_A
GSHP_ITALY	5	A_A	B_B	A_B	A_A
GSHP_ITALY	6	A_A	B_B	A_A	A_A
GSHP_ITALY	7	A_A	B_B	A_A	A_A
GSHP_ITALY	8	A_A	B_B	A_A	A_A
GSHP_ITALY	9	A_A	B_B	A_A	A_A
GSHP_ITALY	10	A_A	B_B	A_A	A_A
GSHP_ITALY	11	A_A	B_B	A_A	A_A
GSHP_ITALY	12	A_A	B_B	A_A	A_A
GSHP_ITALY	13	A_A	B_B	A_B	A_A
GSHP_ITALY	14	A_A	B_B	A_A	A_A
GSHP_ITALY	15	A_A	B_B	A_B	A_A
GSHP_ITALY	16	A_A	B_B	A_A	A_A
GSHP_ITALY	17	A_A	B_B	A_B	A_A
GSHP_ITALY	18	A_A	B_B	A_B	A_A
GSHP_ITALY	19	A_A	B_B	A_A	A_A
GSHP_ITALY	20	A_A	B_B	A_A	A_A
GSHP_ITALY	21	A_A	B_B	A_A	A_A
GSHP_ITALY	22	A_A	B_B	A_A	A_A
GSHP_ITALY	23	A_A	B_B	A_B	A_A
GSHP_ITALY	24	A_A	B_B	A_A	A_A
GSHP_USA	GSM2400920	A_A	B_B	A_A	A_A
GSHP_USA	GSM2400921	A_A	B_B	A_A	A_A
GSHP_USA	GSM2400922	A_A	B_B	A_A	A_A
GSHP_USA	GSM2400923	A_A	B_B	A_A	A_A
GSHP_USA	GSM2400924	A_A	B_B	A_A	A_A
GSHP_USA	GSM2400925	A_A	B_B	A_A	A_A
GSHP_USA	GSM2400926	A_A	B_B	A_B	A_B
GSHP_USA	GSM2400927	A_A	B_B	A_A	A_A
GSHP_USA	GSM2400928	A_A	B_B	A_A	A_A
GSHP_USA	GSM2400929	A_A	B_B	A_A	A_A
	within ROH	22	22	22	20
