# Supplementary material for: The German Shorthair Pointer Dog Breed (Canis lupus familiaris): Genomic Inbreeding and Variability
Source: Animals (Basel). 2020 Mar 17;10(3):498. doi: 10.3390/ani10030498 (PMC7143860; doi:10.3390/ani10030498)
Supplement: Supplementary file 1 [file animals-10-00498-s001.zip › Additional_Files/Table S3.xlsx]

## Sheet: Foglio1
SNP	RS_ID	Chromosome	Position	NumRuns	SNP_Variant	Allele	Consequence	IMPACT	Gene_ID	Ensembl_ID	BIOTYPE	Protein_position	Amino_acids	Codons
BICF2P788800		1	112009648	18	T/C	C	intergenic_variant
BICF2S24320729		1	112133588	18	T/C	C	intron_variant	MODIFIER	GSK3A	ENSCAFG00000004882	protein_coding
BICF2P143175		1	112195759	18	A/G	G	intron_variant	MODIFIER	POU2F2	ENSCAFG00000044903	lncRNA
BICF2S22930038		1	112208446	18	T/C	C	intron_variant	MODIFIER	POU2F2	ENSCAFG00000044903	lncRNA
BICF2S2314510		1	112282131	18	A/G	G	intron_variant	MODIFIER	POU2F2	ENSCAFG00000004930	protein_coding
BICF2P1075254		1	112305909	18	T/C	C	intron_variant	MODIFIER	POU2F2	ENSCAFG00000004911	protein_coding
BICF2P772141		1	112307563	18	A/G	G	intron_variant	MODIFIER	POU2F2	ENSCAFG00000004911	protein_coding
BICF2P311134		1	112324183	18	A/C	C	intergenic_variant
BICF2P648863		3	60892911	22	A/G	G	intron_variant	MODIFIER	DOK7	ENSCAFG00000014622	protein_coding
BICF2P1239561		3	60905500	22	A/C	C	intergenic_variant
BICF2P1140868		3	60920119	22	T/C	C	intron_variant	MODIFIER	RGS12	ENSCAFG00000029577	protein_coding
BICF2P1364100		3	60937819	22	T/C	C	intron_variant	MODIFIER	RGS12	ENSCAFG00000029577	protein_coding
BICF2P1393158		3	60956693	22	A/G	G	intron_variant	MODIFIER	RGS12	ENSCAFG00000029577	protein_coding
TIGRP2P48834_rs8776478	rs8776478	3	60971157	22	T/C	C	intron_variant	MODIFIER	RGS12	ENSCAFG00000029577	protein_coding
BICF2S23658886		3	60985848	22	A/G	G	intron_variant	MODIFIER	RGS12	ENSCAFG00000029577	protein_coding
BICF2S23647186		3	61003157	22	T/C	C	intron_variant	MODIFIER	RGS12	ENSCAFG00000029577	protein_coding
TIGRP2P48843_rs9241977	rs9241977	3	61009315	22	A/C	C	upstream_gene_variant	MODIFIER	RGS12	ENSCAFG00000029577	protein_coding
BICF2P751737		3	61021168	22	A/G	G	intergenic_variant	MODIFIER
BICF2P936646		3	61032552	22	T/C	C	intergenic_variant	MODIFIER
TIGRP2P48854_rs9248837	rs9248837	3	61038500	22	A/G	G	intergenic_variant	MODIFIER
BICF2P654531		3	61040900	22	C/G	G	intergenic_variant	MODIFIER
TIGRP2P48876_rs8791684	rs8791684	3	61055458	22	T/C	C	intergenic_variant	MODIFIER
TIGRP2P48879_rs9084938	rs9084938	3	61062626	22	T/G	G	downstream_gene_variant	MODIFIER	MSANTD1	ENSCAFG00000014681	protein_coding
BICF2P562884		3	61087383	22	A/G	G	intron_variant	MODIFIER	HTT	ENSCAFG00000014682	protein_coding
BICF2P1347925		3	61098835	22	A/G	G	missense_variant	MODERATE	HTT	ENSCAFG00000014682	protein_coding	2343	F/S	tTt/tCt
BICF2P28563		3	61121512	22	T/C	C	intron_variant	MODIFIER	HTT	ENSCAFG00000014682	protein_coding
BICF2P621451		3	61132180	22	T/C	C	intron_variant	MODIFIER	HTT	ENSCAFG00000014682	protein_coding
BICF2S23628019	rs23599880	3	61145539	22	C/G	G	intron_variant	MODIFIER	HTT	ENSCAFG00000014682	protein_coding
TIGRP2P48892_rs9062439	rs9062439	3	61155415	22	T/A	A	intron_variant	MODIFIER	HTT	ENSCAFG00000014682	protein_coding
TIGRP2P48895_rs9035989	rs9035989	3	61193923	22	A/G	G	intron_variant	MODIFIER	HTT	ENSCAFG00000014682	protein_coding
BICF2S23423111		3	61209777	22	T/C	C	intron_variant	MODIFIER	HTT	ENSCAFG00000014682	protein_coding
BICF2P1417016		3	61220065	22	A/G	G	intron_variant	MODIFIER	HTT	ENSCAFG00000014682	protein_coding
BICF2P435692		3	61231884	22	G/C	C	downstream_gene_variant	MODIFIER	HTT	ENSCAFG00000014682	protein_coding
BICF2P565225		3	61233983	22	T/C	C	intron_variant	MODIFIER	HTT	ENSCAFG00000014682	protein_coding
BICF2P256279		3	61238182	22	T/C	C	intron_variant	MODIFIER	HTT	ENSCAFG00000014682	protein_coding
BICF2P88342		3	61262229	22	T/C	C	intron_variant	MODIFIER	HTT	ENSCAFG00000014682	protein_coding
BICF2S23147347		3	61280505	22	T/C	C	missense_variant	MODERATE	HTT	ENSCAFG00000014682	protein_coding	84	I/V	Atc/Gtc
BICF2P247653		3	61307142	22	A/G	G	intron_variant	MODIFIER	HTT	ENSCAFG00000014682	protein_coding
BICF2P1024218		3	61316046	22	A/G	G	intron_variant	MODIFIER	HTT	ENSCAFG00000014682	protein_coding
TIGRP2P48916_rs8937700	rs8937700	3	61328510	22	T/C	C	intron_variant	MODIFIER	HTT	ENSCAFG00000014682	protein_coding
TIGRP2P48923_rs9082981	rs9082981	3	61361935	22	A/C	C	intron_variant	MODIFIER	ADD1	ENSCAFG00000014808	protein_coding
BICF2P515		3	61375610	22	T/G	G	intron_variant	MODIFIER	ADD1	ENSCAFG00000014808	protein_coding
BICF2P301639	rs24882803	3	61385111	22	A/G	G	intron_variant	MODIFIER	ADD1	ENSCAFG00000014808	protein_coding
TIGRP2P48928_rs9231399	rs9231399	3	61398889	22	T/C	C	intron_variant	MODIFIER	ADD1	ENSCAFG00000014808	protein_coding
BICF2P395307	rs23547635	3	61408030	22	T/C	C	intron_variant	MODIFIER	ADD1	ENSCAFG00000014808	protein_coding
TIGRP2P48933_rs8545710	rs8545710	3	61420685	22	T/G	G	missense_variant	MODERATE	ADD1	ENSCAFG00000014808	protein_coding	2	Q/H	caA/caC
TIGRP2P48939_rs8938291	rs8938291	3	61438174	22	A/G	G	intron_variant	MODIFIER	ADD1	ENSCAFG00000014808	protein_coding
TIGRP2P48942_rs9214541	rs9214541	3	61447336	22	A/G	G	intron_variant	MODIFIER	ADD1	ENSCAFG00000014808	protein_coding
TIGRP2P48949_rs8984522	rs8984522	3	61469151	22	A/G	G	intron_variant	MODIFIER	ADD1	ENSCAFG00000014808	protein_coding
TIGRP2P48951_rs8882532	rs8882532	3	61477417	22	T/C	C	upstream_gene_variant	MODIFIER	ADD1	ENSCAFG00000014808	protein_coding
BICF2S2444942		3	61491159	22	T/C	C	upstream_gene_variant	MODIFIER	TNIP2	ENSCAFG00000014836	lncRNA
BICF2P773345		3	61500287	22	T/C	C	intron_variant	MODIFIER	TNIP2	ENSCAFG00000014836	lncRNA
BICF2S23453461		3	61531075	22	T/C	C	intron_variant	MODIFIER	TNIP2	ENSCAFG00000014836	lncRNA
TIGRP2P48980_rs9032474	rs9032474	3	61534824	22	A/G	G	non_coding_transcript_exon_variant	MODIFIER	TNIP2	ENSCAFG00000014836	lncRNA
BICF2P411106		3	61545730	22	A/G	G	intron_variant	MODIFIER	FAM193A	ENSCAFG00000014845	protein_coding
BICF2S23538058		3	61566219	22	T/C	C	intron_variant	MODIFIER	FAM193A	ENSCAFG00000014845	protein_coding
BICF2P1109281		3	61574167	22	A/C	C	intron_variant	MODIFIER	FAM193A	ENSCAFG00000014845	protein_coding
BICF2P423517		3	61591414	22	A/G	G	intron_variant	MODIFIER	FAM193A	ENSCAFG00000014845	protein_coding
BICF2P264341		3	61602088	22	A/G	G	intron_variant	MODIFIER	FAM193A	ENSCAFG00000014845	protein_coding
BICF2S23643404	rs23606889	3	61613761	22	A/G	G	intron_variant	MODIFIER	FAM193A	ENSCAFG00000014845	protein_coding
BICF2P541067		3	61619399	22	T/C	C	intron_variant	MODIFIER	FAM193A	ENSCAFG00000014845	protein_coding
BICF2P1052534	rs23570467	3	61632859	22	C/G	G	intron_variant	MODIFIER	FAM193A	ENSCAFG00000014845	protein_coding
BICF2S239724	rs23629378	3	61639051	22	T/C	C	intron_variant	MODIFIER	FAM193A	ENSCAFG00000014845	protein_coding
BICF2P1365720		3	61653025	22	A/G	G	intergenic_variant	MODIFIER
BICF2P1358359		3	61683261	22	A/G	G	intergenic_variant	MODIFIER
BICF2S23037417		3	61688924	22	A/G	G	intergenic_variant	MODIFIER
BICF2P242101	rs9151965	3	61705514	22	A/G	G	intergenic_variant	MODIFIER
BICF2P1467932	rs23586691	3	61715922	22	T/G	G	intergenic_variant	MODIFIER
BICF2S23641880		3	61725601	22	A/G	G	splice_region_variant, synonymous_variant	LOW	RNF4	ENSCAFG00000014856	protein_coding	84	H	caT/caC
TIGRP2P49028_rs8602859	rs8602859	3	61739135	22	A/C	C	intron_variant	MODIFIER	RNF4	ENSCAFG00000014856	protein_coding
BICF2S2367608		3	61742013	22	T/C	C	intron_variant	MODIFIER	RNF4	ENSCAFG00000014856	protein_coding
BICF2S23237800		3	61747075	22	T/C	C	intron_variant	MODIFIER	RNF4	ENSCAFG00000014856	protein_coding
BICF2P430946	rs23607339	3	61753512	22	T/C	C	intron_variant	MODIFIER	RNF4	ENSCAFG00000014856	protein_coding
BICF2P1225657	rs23595488	3	61783800	22	T/C	C	intron_variant	MODIFIER	CFAP99	ENSCAFG00000043709	protein_coding
BICF2S23221435		3	61820683	22	A/G	G	intron_variant	MODIFIER	ZFYVE28	ENSCAFG00000014866	protein_coding
BICF2S23154903	rs23603971	3	61823091	22	A/G	G	intron_variant	MODIFIER	ZFYVE28	ENSCAFG00000014866	protein_coding
BICF2S23653614		3	61838778	22	A/G	G	intron_variant	MODIFIER	ZFYVE28	ENSCAFG00000014866	protein_coding
BICF2S2324339	rs23528223	3	61850362	22	T/C	C	intron_variant	MODIFIER	ZFYVE28	ENSCAFG00000014866	protein_coding
BICF2S23040613	rs23581862	3	61904126	22	A/C	C	intron_variant	MODIFIER	ZFYVE28	ENSCAFG00000014866	protein_coding
BICF2P513996	rs23591201	3	61950353	22	A/C	C	intron_variant	MODIFIER	HAUS3	ENSCAFG00000014883	protein_coding
BICF2P804811	rs23597284	3	62007197	22	A/C	C	intron_variant	MODIFIER	POLN	ENSCAFG00000014903	protein_coding
BICF2P739402		3	62042184	22	A/G	G	intron_variant	MODIFIER	POLN	ENSCAFG00000014903	protein_coding
BICF2P43095	rs23643315	3	62060443	22	A/G	G	intron_variant	MODIFIER	POLN	ENSCAFG00000014903	protein_coding
BICF2P1352501		3	62083754	22	A/G	G	intron_variant	MODIFIER	POLN	ENSCAFG00000014903	protein_coding
BICF2P1153028	rs23524493	3	62089994	24	T/C	C	intron_variant	MODIFIER	POLN	ENSCAFG00000014903	protein_coding
BICF2P1331666		3	62158814	24	T/C	C	intron_variant	MODIFIER	NELFA	ENSCAFG00000014927	protein_coding
BICF2S2329727		3	62198995	24	T/C	C	intron_variant	MODIFIER	NSD2	ENSCAFG00000014951	protein_coding
BICF2P1080329	rs23580579	3	62258978	24	T/C	C	intergenic_variant	MODIFIER
BICF2P669450		3	62277477	24	A/G	G	intron_variant	MODIFIER	LETM1	ENSCAFG00000014979	protein_coding
BICF2P1316750		3	62312142	24	T/C	C	intron_variant	MODIFIER	FGFR3	ENSCAFG00000014993	protein_coding
BICF2P1334644		3	62321250	24	T/C	C	intron_variant	MODIFIER	FGFR3	ENSCAFG00000014993	protein_coding
BICF2P843852		3	62342601	24	T/C	C	intergenic_variant
BICF2P27635		3	62375531	24	A/G	G	intron_variant	MODIFIER	TACC3	ENSCAFG00000015000	protein_coding
BICF2S2344808		3	62390203	24	A/G	G	intron_variant	MODIFIER	SLBP	ENSCAFG00000015016	protein_coding
BICF2S2374775		3	62407704	24	A/G	G	intergenic_variant	MODIFIER
TIGRP2P49066_rs8525028	rs8525028	3	62416382	24	T/C	C	intergenic_variant	MODIFIER
BICF2P1172482		3	62427378	24	T/C	C	intron_variant	MODIFIER	FAM53A	ENSCAFG00000015022	protein_coding
BICF2P1117410		3	62434276	24	A/G	G	intron_variant	MODIFIER	FAM53A	ENSCAFG00000015022	protein_coding
BICF2P662321	rs23597038	3	62460949	24	A/C	C	intergenic_variant	MODIFIER
TIGRP2P49082_rs9178526	rs9178526	3	62466634	24	A/G	G	intergenic_variant	MODIFIER
BICF2P74058		3	62482972	24	T/C	C	intergenic_variant	MODIFIER
TIGRP2P49103_rs9146336	rs9146336	3	62496795	24	A/G	G	intergenic_variant	MODIFIER
BICF2P837418	rs8877415	3	62500883	24	G/C	C	intergenic_variant	MODIFIER
TIGRP2P49111_rs8957607	rs8957607	3	62517165	24	T/C	C	intergenic_variant	MODIFIER
TIGRP2P49119_rs8846167	rs8846167	3	62530894	24	A/G	G	intergenic_variant	MODIFIER
BICF2P894545		3	62533764	24	A/G	G	intergenic_variant	MODIFIER
BICF2P162060		3	62552342	24	C/G	G	intergenic_variant	MODIFIER
BICF2P606342		3	62564698	24	T/C	C	intergenic_variant	MODIFIER
TIGRP2P49153_rs8613185	rs8613185	3	62579272	24	A/C	C	intergenic_variant	MODIFIER
BICF2P321923		3	62597363	24	T/C	C	intergenic_variant	MODIFIER
TIGRP2P49171_rs8870704	rs8870704	3	62609481	24	T/C	C	intergenic_variant	MODIFIER
BICF2S233196		3	62612807	24	T/C	C	intergenic_variant	MODIFIER
TIGRP2P49191_rs8805750	rs8805750	3	62625335	24	A/G	G	intergenic_variant	MODIFIER
BICF2P1307374		3	62668398	24	A/G	G	intron_variant	MODIFIER	UVSSA	ENSCAFG00000015039	protein_coding
BICF2S23022381		3	62669266	24	A/G	G	synonymous_variant	LOW	UVSSA	ENSCAFG00000015039	protein_coding	329	R	cgT/cgC
BICF2P453832		3	62672915	24	A/G	G	intron_variant	MODIFIER	UVSSA	ENSCAFG00000015039	protein_coding
BICF2P719471		3	62685219	24	A/C	C	intron_variant	MODIFIER	MAEA	ENSCAFG00000015056	protein_coding
TIGRP2P49239_rs9250235	rs9250235	3	62736212	24	T/C	C	intergenic_variant	MODIFIER
BICF2P658394		3	62743678	24	A/G	G	intergenic_variant	MODIFIER
BICF2P502811	rs24850098	3	62762667	24	T/G	G	intron_variant	MODIFIER	FAM184B	ENSCAFG00000015078	protein_coding
TIGRP2P49255_rs8824353	rs8824353	3	62776093	24	T/A	A	intron_variant	MODIFIER	FAM184B	ENSCAFG00000015078	protein_coding
BICF2P934755	rs8825408	3	62785161	24	A/C	C	intron_variant	MODIFIER	FAM184B	ENSCAFG00000015078	protein_coding
BICF2P1250546	rs23603726	3	62801169	24	A/G	G	intron_variant	MODIFIER	FAM184B	ENSCAFG00000015078	protein_coding
BICF2P301717	rs9129656	3	62818434	24	T/C	C	intron_variant	MODIFIER	FAM184B	ENSCAFG00000015078	protein_coding
BICF2P709341		3	62824148	24	A/G	G	intron_variant	MODIFIER	FAM184B	ENSCAFG00000015078	protein_coding
BICF2S23351408		5	247752	23	T/C	C	intergenic_variant	MODIFIER
BICF2S2363087	rs24224240	5	268210	23	A/G	G	intergenic_variant	MODIFIER
BICF2S23144867	rs24295076	5	293473	23	T/G	G	intergenic_variant	MODIFIER
BICF2S23347568		5	413513	23	T/C	C	intergenic_variant	MODIFIER
BICF2S23246910	rs24140011	5	441895	23	A/G	G	intergenic_variant	MODIFIER
BICF2S23111744		5	469719	23	T/G	G	intergenic_variant	MODIFIER
BICF2S23145981	rs24199967	5	530854	23	A/G	G	intergenic_variant	MODIFIER
BICF2P1299264		5	552683	23	A/G	G	intergenic_variant	MODIFIER
BICF2S232682		5	552845	23	A/G	G	intergenic_variant	MODIFIER
BICF2S23043641		5	577111	23	T/C	C	intergenic_variant	MODIFIER
BICF2S23630240	rs24163913	5	630921	23	A/G	G	intergenic_variant	MODIFIER
BICF2S2378885		5	640226	23	T/C	C	intergenic_variant	MODIFIER
BICF2P1334765		5	723062	23	A/G	G	intergenic_variant	MODIFIER
G320f26S259	rs397512892	5	815482	23	A/G	G	intron_variant	MODIFIER	GLB1L3	ENSCAFG00000024722	protein_coding
BICF2S23654148		5	839609	23	A/G	G	intron_variant	MODIFIER	GLB1L3	ENSCAFG00000024722	protein_coding
BICF2S23229412		5	857918	23	A/G	G	intergenic_variant	MODIFIER
BICF2S23763724	rs24208819	5	875313	23	A/G	G	intergenic_variant	MODIFIER
BICF2S23630569		5	889899	23	A/G	G	intergenic_variant	MODIFIER
BICF2S23024940	rs24240814	5	922620	23	A/G	G	intergenic_variant	MODIFIER
BICF2S23022533	rs24268299	5	941444	23	A/C	C	intergenic_variant	MODIFIER
BICF2S23027795		5	957850	23	T/C	C	intergenic_variant	MODIFIER
BICF2S23316443		5	971865	23	T/C	C	downstream_gene_variant	MODIFIER	ACAD8	ENSCAFG00000009762	protein_coding
BICF2S23723731	rs24210187	5	985784	23	A/G	G	intron_variant	MODIFIER	ACAD8	ENSCAFG00000009762	protein_coding
BICF2S23018252	rs24197503	5	1006480	23	A/G	G	intron_variant	MODIFIER	VPS26B	ENSCAFG00000029822	protein_coding
BICF2P1368718		5	1021413	23	A/G	G	5_prime_UTR_variant	MODIFIER	NCAPD3	ENSCAFG00000009799	protein_coding
BICF2S23341594	rs24255775	5	1048544	23	T/C	C	intron_variant	MODIFIER	NCAPD3	ENSCAFG00000009799	protein_coding
BICF2S23615788		5	1089065	23	T/C	C	intron_variant	MODIFIER	JAM3	ENSCAFG00000009810	protein_coding
BICF2S23333242		5	1137364	23	T/C	C	intron_variant	MODIFIER	JAM3	ENSCAFG00000009810	protein_coding
BICF2S23422195		5	1160823	23	A/C	C	upstream_gene_variant	MODIFIER	JAM3	ENSCAFG00000009810	protein_coding
BICF2P117765		5	1169522	23	A/C	C	upstream_gene_variant	MODIFIER	JAM3	ENSCAFG00000009810	protein_coding
BICF2S2459722		5	1197110	23	T/C	C	intergenic_variant	MODIFIER
BICF2S2362618		5	1220902	23	A/G	G	intergenic_variant	MODIFIER
BICF2S23325646	rs24269425	5	1243143	23	A/G	G	intergenic_variant	MODIFIER
BICF2S2397964		5	1290956	23	A/G	G	intron_variant	MODIFIER	IGSF9B	ENSCAFG00000009823	protein_coding
BICF2S23127889	rs24158892	5	1315915	23	T/C	C	intron_variant	MODIFIER	IGSF9B	ENSCAFG00000009823	protein_coding
BICF2P862384	rs24270555	5	1389615	23	T/C	C	intergenic_variant	MODIFIER
BICF2S23251062		5	1395378	23	A/G	G	intergenic_variant	MODIFIER
BICF2P656448		5	1424841	23	A/G	G	intergenic_variant	MODIFIER
BICF2S23618216	rs24305608	5	1446854	23	A/G	G	intergenic_variant	MODIFIER
BICF2P886802	rs24140268	5	1478181	23	T/C	C	intergenic_variant	MODIFIER
BICF2S23140940		5	1529876	23	T/C	C	intergenic_variant	MODIFIER
BICF2P742243	rs24170984	5	1572904	23	T/C	C	intergenic_variant	MODIFIER
BICF2S23347253		5	1665545	23	T/C	C	intergenic_variant	MODIFIER
BICF2S23056544		5	1698501	23	A/G	G	intergenic_variant	MODIFIER
G322f34S191		5	1729469	21	A/C	C	intergenic_variant	MODIFIER
BICF2S23418659		5	1782616	21	A/G	G	intergenic_variant	MODIFIER
BICF2S2345424		5	1791874	21	T/C	C	intergenic_variant	MODIFIER
BICF2S23537022	rs24230863	5	1797246	21	A/G	G	intergenic_variant	MODIFIER
BICF2S23714765	rs24140253	5	1813830	21	T/G	G	intergenic_variant	MODIFIER
BICF2S23617519		5	1891368	21	T/C	C	intergenic_variant	MODIFIER
BICF2S23531185		5	1911234	21	T/C	C	intergenic_variant	MODIFIER
BICF2S23233354		5	1944702	23	A/G	G	intergenic_variant	MODIFIER
BICF2S23427325		5	1960698	23	T/C	C	intergenic_variant	MODIFIER
BICF2P1298577		5	2002278	23	A/C	C	intergenic_variant	MODIFIER
BICF2P954875		5	2021357	23	A/G	G	intergenic_variant	MODIFIER
BICF2S23121225		5	2035658	23	A/G	G	intergenic_variant	MODIFIER
BICF2P1219699	rs24298969	5	2052262	23	T/C	C	intergenic_variant	MODIFIER
BICF2P287339		5	2060350	23	A/G	G	intergenic_variant	MODIFIER
BICF2S23323013	rs24204032	5	2080690	23	A/G	G	intergenic_variant	MODIFIER
BICF2P1114742	rs24284231	5	2092025	23	A/C	C	intergenic_variant	MODIFIER
BICF2P1238072		5	2095476	23	A/G	G	intergenic_variant	MODIFIER
BICF2P96460		5	2108979	23	T/C	C	intergenic_variant	MODIFIER
BICF2P818281	rs24203846	5	2115656	23	A/G	G	intergenic_variant	MODIFIER
BICF2P818283		5	2116975	19	T/C	C	intergenic_variant	MODIFIER
BICF2P1056586		5	2131842	20	T/C	C	intergenic_variant	MODIFIER
BICF2P302891		5	2140939	20	A/G	G	intergenic_variant	MODIFIER
BICF2P1019023		5	2159590	20	A/G	G	intergenic_variant	MODIFIER
BICF2P1209432		5	2163822	20	T/C	C	intergenic_variant	MODIFIER
BICF2P262272		5	2181103	20	T/G	G	intron_variant	MODIFIER	OPCML	ENSCAFG00000009842	protein_coding
BICF2P708831		5	2183077	20	T/C	C	intron_variant	MODIFIER	OPCML	ENSCAFG00000009842	protein_coding
BICF2P782395		5	2199606	20	A/C	C	intron_variant	MODIFIER	OPCML	ENSCAFG00000009842	protein_coding
BICF2P567634		5	2219402	20	A/G	G	intron_variant	MODIFIER	OPCML	ENSCAFG00000009842	protein_coding
BICF2S23245588		5	2262243	20	A/G	G	intron_variant	MODIFIER	OPCML	ENSCAFG00000009842	protein_coding
BICF2P735121	rs24189603	5	2264493	20	A/G	G	intron_variant	MODIFIER	OPCML	ENSCAFG00000009842	protein_coding
BICF2P978257	rs24220029	5	2288617	20	A/G	G	intron_variant	MODIFIER	OPCML	ENSCAFG00000009842	protein_coding
BICF2P192233		5	2291313	20	T/C	C	intron_variant	MODIFIER	OPCML	ENSCAFG00000009842	protein_coding
BICF2P443580	rs24189844	5	2301342	20	T/C	C	intron_variant	MODIFIER	OPCML	ENSCAFG00000009842	protein_coding
BICF2P913682	rs24163825	5	2323054	20	T/G	G	intron_variant	MODIFIER	OPCML	ENSCAFG00000009842	protein_coding
BICF2P1171838		5	2324863	20	T/C	C	intron_variant	MODIFIER	OPCML	ENSCAFG00000009842	protein_coding
BICF2S23311911		5	2336413	20	T/C	C	intron_variant	MODIFIER	OPCML	ENSCAFG00000009842	protein_coding
BICF2P270770		5	2355567	20	A/G	G	intron_variant	MODIFIER	OPCML	ENSCAFG00000009842	protein_coding
BICF2P29644		5	2361824	20	T/C	C	intron_variant	MODIFIER	OPCML	ENSCAFG00000009842	protein_coding
BICF2P274313		5	2394506	20	A/G	G	intron_variant	MODIFIER	OPCML	ENSCAFG00000009842	protein_coding
BICF2P40584	rs24173042	5	2409609	20	A/C	C	intron_variant	MODIFIER	OPCML	ENSCAFG00000009842	protein_coding
BICF2P950563		5	2418720	20	A/T	T	intron_variant	MODIFIER	OPCML	ENSCAFG00000009842	protein_coding
BICF2P1146050	rs24175074	5	2430055	20	T/C	C	intron_variant	MODIFIER	OPCML	ENSCAFG00000009842	protein_coding
BICF2P663601		5	2444593	20	A/G	G	intron_variant	MODIFIER	OPCML	ENSCAFG00000009842	protein_coding
BICF2P962049		5	2450890	20	T/C	C	intron_variant	MODIFIER	OPCML	ENSCAFG00000009842	protein_coding
BICF2P283157		5	2488478	20	C/G	G	intron_variant	MODIFIER	OPCML	ENSCAFG00000009842	protein_coding
BICF2P966369	rs24179896	5	2520155	20	A/G	G	intron_variant	MODIFIER	OPCML	ENSCAFG00000009842	protein_coding
BICF2P1405369		5	2543049	20	A/C	C	intron_variant	MODIFIER	OPCML	ENSCAFG00000009842	protein_coding
BICF2P164675		5	2555798	20	T/C	C	intron_variant	MODIFIER	OPCML	ENSCAFG00000009842	protein_coding
BICF2S23346904		5	2569677	20	T/C	C	intron_variant	MODIFIER	OPCML	ENSCAFG00000009842	protein_coding
BICF2P854713		5	2583032	20	T/C	C	intron_variant	MODIFIER	OPCML	ENSCAFG00000009842	protein_coding
BICF2P1273243		5	2594281	20	T/C	C	intron_variant	MODIFIER	OPCML	ENSCAFG00000009842	protein_coding
BICF2P936669		5	2599836	20	A/G	G	intron_variant	MODIFIER	OPCML	ENSCAFG00000009842	protein_coding
BICF2P409122	rs24265096	5	2607317	20	A/G	G	intron_variant	MODIFIER	OPCML	ENSCAFG00000009842	protein_coding
BICF2P338231		5	2617550	20	A/G	G	intron_variant	MODIFIER	OPCML	ENSCAFG00000009842	protein_coding
BICF2P1359807	rs24286111	5	2627898	20	T/C	C	intron_variant	MODIFIER	OPCML	ENSCAFG00000009842	protein_coding
BICF2P410802		5	2636096	20	A/G	G	intron_variant	MODIFIER	OPCML	ENSCAFG00000009842	protein_coding
BICF2S23729849		5	2647970	20	T/C	C	intron_variant	MODIFIER	OPCML	ENSCAFG00000009842	protein_coding
BICF2P1076530		5	2665302	20	A/G	G	intergenic_variant	MODIFIER
BICF2P763240	rs24252373	5	2673287	20	A/C	C	intergenic_variant	MODIFIER
BICF2P802518		5	2680929	20	T/C	C	intergenic_variant	MODIFIER
BICF2P760534		5	2692181	20	C/G	G	intergenic_variant	MODIFIER
BICF2P813213		5	2704562	20	A/G	G	intergenic_variant	MODIFIER
BICF2P462619		5	2738496	20	A/G	G	intron_variant	MODIFIER	NTM	ENSCAFG00000009907	protein_coding
BICF2P349906		5	2747868	20	T/C	C	intron_variant	MODIFIER	NTM	ENSCAFG00000009907	protein_coding
BICF2P547074		5	2753050	20	A/C	C	intron_variant	MODIFIER	NTM	ENSCAFG00000009907	protein_coding
BICF2P137781	rs24245277	5	2772317	20	T/C	C	intron_variant	MODIFIER	NTM	ENSCAFG00000009907	protein_coding
BICF2S23764501		5	2783066	20	T/C	C	intron_variant	MODIFIER	NTM	ENSCAFG00000009907	protein_coding
BICF2S2331712	rs24226129	5	2788437	20	A/G	G	intron_variant	MODIFIER	NTM	ENSCAFG00000009907	protein_coding
BICF2S23041361		5	2799217	20	T/C	C	intron_variant	MODIFIER	NTM	ENSCAFG00000009907	protein_coding
BICF2P275085		5	2810094	20	A/G	G	intron_variant	MODIFIER	NTM	ENSCAFG00000009907	protein_coding
BICF2S23061625		5	2825234	20	T/C	C	intron_variant	MODIFIER	NTM	ENSCAFG00000009907	protein_coding
BICF2P669852		5	2832395	20	T/C	C	intron_variant	MODIFIER	NTM	ENSCAFG00000009907	protein_coding
BICF2P422273	rs24194121	5	2853649	20	T/C	C	intron_variant	MODIFIER	NTM	ENSCAFG00000009907	protein_coding
BICF2P1224352		5	2873022	20	A/G	G	intron_variant	MODIFIER	NTM	ENSCAFG00000009907	protein_coding
BICF2P27137	rs24224803	5	2890570	20	T/C	C	intron_variant	MODIFIER	NTM	ENSCAFG00000009907	protein_coding
BICF2S23130444		5	2899828	20	A/G	G	intron_variant	MODIFIER	NTM	ENSCAFG00000009907	protein_coding
BICF2P1267468		5	2920881	20	T/C	C	intron_variant	MODIFIER	NTM	ENSCAFG00000009907	protein_coding
BICF2S23311427		5	2932294	20	T/C	C	intron_variant	MODIFIER	NTM	ENSCAFG00000009907	protein_coding
BICF2P277249		5	2937324	20	T/C	C	intron_variant	MODIFIER	NTM	ENSCAFG00000009907	protein_coding
BICF2P94903		5	2941258	20	G/C	C	intron_variant	MODIFIER	NTM	ENSCAFG00000009907	protein_coding
BICF2S22918910		5	2951769	20	A/G	G	intron_variant	MODIFIER	NTM	ENSCAFG00000009907	protein_coding
BICF2P822990		5	2959885	20	A/G	G	intron_variant	MODIFIER	NTM	ENSCAFG00000009907	protein_coding
BICF2P574548		5	2976132	20	T/C	C	intron_variant	MODIFIER	NTM	ENSCAFG00000009907	protein_coding
BICF2S23317601		5	2998128	20	A/G	G	intron_variant	MODIFIER	NTM	ENSCAFG00000009907	protein_coding
BICF2S23225204	rs24266339	5	3024973	20	T/C	C	intron_variant	MODIFIER	NTM	ENSCAFG00000009907	protein_coding
BICF2P1463618	rs24216472	5	3030451	20	T/C	C	intron_variant	MODIFIER	NTM	ENSCAFG00000009907	protein_coding
BICF2S2368993	rs24226328	5	3047959	20	A/G	G	intron_variant	MODIFIER	NTM	ENSCAFG00000009907	protein_coding
BICF2S22919400		5	3060083	20	T/G	G	intron_variant	MODIFIER	NTM	ENSCAFG00000009907	protein_coding
BICF2S22951159	rs24245075	5	3073136	20	T/C	C	intron_variant	MODIFIER	NTM	ENSCAFG00000009907	protein_coding
BICF2P458418		5	3085001	20	A/G	G	intron_variant	MODIFIER	NTM	ENSCAFG00000009907	protein_coding
BICF2P946923		5	3095396	20	A/G	G	intron_variant	MODIFIER	NTM	ENSCAFG00000009907	protein_coding
BICF2P1336010	rs24193850	5	3109903	20	T/C	C	intron_variant	MODIFIER	NTM	ENSCAFG00000009907	protein_coding
BICF2P109254		5	3131559	20	A/G	G	intron_variant	MODIFIER	NTM	ENSCAFG00000009907	protein_coding
BICF2S22956006	rs24238461	5	3142271	20	A/G	G	intron_variant	MODIFIER	NTM	ENSCAFG00000009907	protein_coding
BICF2P361729		5	3231925	20	G/C	C	intron_variant	MODIFIER	NTM	ENSCAFG00000009907	protein_coding
BICF2P358450		5	3244509	20	A/G	G	intron_variant	MODIFIER	NTM	ENSCAFG00000009907	protein_coding
BICF2P95925	rs24205542	5	3274219	20	C/G	G	intron_variant	MODIFIER	NTM	ENSCAFG00000009907	protein_coding
BICF2S23044458	rs24278583	5	3285305	18	A/G	G	intron_variant	MODIFIER	NTM	ENSCAFG00000009907	protein_coding
BICF2P998148		5	3304165	18	T/C	C	intron_variant	MODIFIER	NTM	ENSCAFG00000009907	protein_coding
BICF2S23443345		5	3322000	18	A/C	C	intron_variant	MODIFIER	NTM	ENSCAFG00000009907	protein_coding
BICF2P1201958		5	3358535	18	A/C	C	intron_variant	MODIFIER	NTM	ENSCAFG00000009907	protein_coding
BICF2P970174	rs24225370	5	3368468	18	A/G	G	intron_variant	MODIFIER	NTM	ENSCAFG00000009907	protein_coding
BICF2S23621667		5	3368838	18	A/G	G	intron_variant	MODIFIER	NTM	ENSCAFG00000009907	protein_coding
BICF2S2367248		5	3373215	18	T/C	C	intron_variant	MODIFIER	NTM	ENSCAFG00000009907	protein_coding
BICF2S23212839	rs24223538	5	3379769	18	T/C	C	intron_variant	MODIFIER	NTM	ENSCAFG00000009907	protein_coding
BICF2P928430		5	3403209	18	A/C	C	intron_variant	MODIFIER	NTM	ENSCAFG00000009907	protein_coding
BICF2P905612		5	3435591	18	A/G	G	intron_variant	MODIFIER	NTM	ENSCAFG00000009907	protein_coding
BICF2P346474	rs24217527	5	3439333	18	A/G	G	intron_variant	MODIFIER	NTM	ENSCAFG00000009907	protein_coding
BICF2P821272		5	3459007	18	A/G	G	intron_variant	MODIFIER	NTM	ENSCAFG00000009907	protein_coding
BICF2P496900		5	3465667	18	A/G	G	intron_variant	MODIFIER	NTM	ENSCAFG00000009907	protein_coding
BICF2P1161121		5	3465956	18	T/C	C	intron_variant	MODIFIER	NTM	ENSCAFG00000009907	protein_coding
BICF2S23342198		5	3480976	18	A/G	G	intron_variant	MODIFIER	NTM	ENSCAFG00000009907	protein_coding
BICF2P823483		5	4900070	18	T/C	C	intron_variant	MODIFIER	PRDM10	ENSCAFG00000010164	protein_coding
G325f44S300		5	4979148	18	A/G	G	intron_variant	MODIFIER	NFRKB	ENSCAFG00000010199	protein_coding
BICF2P1026047	rs24567819	9	12539669	18	A/G	G	intergenic_variant	MODIFIER
TIGRP2P131580_rs9033169	rs9033169	9	12576546	18	T/C	C	intergenic_variant	MODIFIER
BICF2P9118		9	12606624	18	T/C	C	intron_variant	MODIFIER	BPTF	ENSCAFG00000011552	protein_coding
BICF2S24110623		9	12628904	18	A/C	C	intron_variant	MODIFIER	BPTF	ENSCAFG00000011552	protein_coding
BICF2P1381452		9	12651407	18	T/C	C	intron_variant	MODIFIER	BPTF	ENSCAFG00000011552	protein_coding
BICF2S23234883		9	12684137	18	T/G	G	intron_variant	MODIFIER	BPTF	ENSCAFG00000011552	protein_coding
BICF2P754719	rs24563467	9	12740636	18	T/C	C	intergenic_variant	MODIFIER
BICF2P386788		9	12753481	18	A/G	G	intergenic_variant	MODIFIER
BICF2S23736224		9	12757969	18	A/C	C	intergenic_variant	MODIFIER
BICF2P954683	rs24548734	9	12775326	18	T/C	C	intergenic_variant	MODIFIER
BICF2P954689		9	12778244	18	C/G	G	intergenic_variant	MODIFIER
BICF2P954690	rs24548752	9	12778803	18	A/G	G	intergenic_variant	MODIFIER
BICF2P308451		9	12791075	18	A/C	C	intergenic_variant	MODIFIER
BICF2P434306		9	12805927	18	G/C	C	intergenic_variant	MODIFIER
BICF2P112502		9	12814087	18	A/G	G	downstream_gene_variant	MODIFIER	NOL11	ENSCAFG00000011500	protein_coding
BICF2P1244067		9	12832912	18	T/C	C	intron_variant	MODIFIER	NOL11	ENSCAFG00000011500	protein_coding
BICF2S23135452		9	12865764	18	T/G	G	downstream_gene_variant	MODIFIER	PITPNC1	ENSCAFG00000011476	protein_coding
BICF2P1139135	rs24583319	9	12879447	18	T/C	C	intron_variant	MODIFIER	PITPNC1	ENSCAFG00000011476	protein_coding
BICF2P120022	rs24546721	9	12892945	18	T/C	C	intron_variant	MODIFIER	PITPNC1	ENSCAFG00000011476	protein_coding
BICF2P232767		9	12904568	18	A/G	G	intron_variant	MODIFIER	PITPNC1	ENSCAFG00000011476	protein_coding
BICF2S23041512	rs24587668	9	12950041	18	A/G	G	intron_variant	MODIFIER	PITPNC1	ENSCAFG00000011476	protein_coding
TIGRP2P131518_rs9137737	rs9137737	9	12963154	18	T/C	C	intron_variant	MODIFIER	PITPNC1	ENSCAFG00000011476	protein_coding
BICF2S23269		9	12992255	18	T/G	G	upstream_gene_variant	MODIFIER	PITPNC1	ENSCAFG00000011476	protein_coding
BICF2S232192		9	12996104	18	A/G	G	upstream_gene_variant	MODIFIER	PITPNC1	ENSCAFG00000011476	protein_coding
TIGRP2P131505_rs9146176	rs9146176	9	13009605	18	A/G	G	intergenic_variant	MODIFIER
BICF2P960452		9	13028803	18	T/C	C	intergenic_variant	MODIFIER
BICF2S23331468		9	13029850	18	A/G	G	intergenic_variant	MODIFIER
BICF2S23744440		9	13043963	18	T/C	C	intergenic_variant	MODIFIER
BICF2P423066	rs24618141	9	13056896	18	A/T	T	intergenic_variant	MODIFIER
BICF2P998133	rs24532590	9	13073940	18	T/C	C	intergenic_variant	MODIFIER
BICF2P268072		9	13089796	18	A/G	G	intergenic_variant	MODIFIER
BICF2S23211965	rs24530312	9	13102601	18	T/G	G	intergenic_variant	MODIFIER
BICF2P747742		9	13125482	18	T/C	C	intergenic_variant	MODIFIER
BICF2P183501	rs24605061	9	13145653	18	A/G	G	intron_variant	MODIFIER	PSMD12	ENSCAFG00000011453	protein_coding
BICF2P1017635	rs24562301	9	13165014	18	T/C	C	synonymous_variant	LOW	PSMD12	ENSCAFG00000011453	protein_coding	303	D	gaT/gaC
BICF2S23336208		9	13218912	18	T/C	C	intergenic_variant	MODIFIER
BICF2S23258989		9	13282689	18	T/G	G	intron_variant	MODIFIER	HELZ	ENSCAFG00000011422	protein_coding
BICF2P778497		9	13368609	18	A/T	T	intron_variant	MODIFIER	HELZ	ENSCAFG00000011422	protein_coding
BICF2P284902		9	13378621	18	A/T	T	intron_variant	MODIFIER	HELZ	ENSCAFG00000011422	protein_coding
BICF2P852282		9	13392840	18	T/A	A	intron_variant	MODIFIER	HELZ	ENSCAFG00000011422	protein_coding
BICF2S230712		9	13396395	18	A/C	C	intron_variant	MODIFIER	HELZ	ENSCAFG00000011422	protein_coding
TIGRP2P131450_rs8824940	rs8824940	9	13417788	18	A/G	G	intergenic_variant	MODIFIER
BICF2P919957		9	13424090	18	T/C	C	downstream_gene_variant	MODIFIER	CACNG1	ENSCAFG00000011372	protein_coding
BICF2P1318954		9	13461625	18	A/G	G	intron_variant	MODIFIER	CACNG4	ENSCAFG00000041320	protein_coding
BICF2P577039		9	13474456	18	A/G	G	intergenic_variant	MODIFIER
BICF2P220675		9	13481554	18	A/G	G	intergenic_variant	MODIFIER
TIGRP2P131417_rs9250623	rs9250623	9	13493545	18	A/C	C	intergenic_variant	MODIFIER
BICF2S23214271		9	13502444	18	A/G	G	intergenic_variant	MODIFIER
BICF2P1328224		9	13512270	18	T/C	C	intergenic_variant	MODIFIER
BICF2P722870		9	13527963	18	T/C	C	intergenic_variant	MODIFIER
BICF2P275863		9	13580372	18	T/C	C	intron_variant	MODIFIER	CACNG5	ENSCAFG00000031724	protein_coding
BICF2S22920941	rs24569454	9	13605174	18	T/C	C	intron_variant	MODIFIER	CACNG5	ENSCAFG00000031724	protein_coding
BICF2P378226	rs24578202	9	13616096	18	A/G	G	upstream_gene_variant	MODIFIER	CACNG5	ENSCAFG00000031724	protein_coding
BICF2P612600		9	13644385	18	A/G	G	3_prime_UTR_variant	MODIFIER	PRKCA	ENSCAFG00000011326	protein_coding
BICF2P1362114		9	13672886	18	T/C	C	intron_variant	MODIFIER	PRKCA	ENSCAFG00000011326	protein_coding
BICF2P567810		9	13687876	18	A/G	G	intron_variant	MODIFIER	PRKCA	ENSCAFG00000011326	protein_coding
BICF2P954258	rs24562772	9	13697476	18	T/C	C	intron_variant	MODIFIER	PRKCA	ENSCAFG00000011326	protein_coding
BICF2P410430		9	13708954	18	A/G	G	intron_variant	MODIFIER	PRKCA	ENSCAFG00000011326	protein_coding
BICF2P1100728		9	13723303	18	T/C	C	intron_variant	MODIFIER	PRKCA	ENSCAFG00000011326	protein_coding
BICF2S23023176		9	13731607	18	T/C	C	intron_variant	MODIFIER	PRKCA	ENSCAFG00000011326	protein_coding
TIGRP2P131372_rs9179124	rs9179124	9	13789654	18	A/G	G	intron_variant	MODIFIER	PRKCA	ENSCAFG00000011326	protein_coding
BICF2S23148912		9	13895160	18	A/G	G	intron_variant	MODIFIER	PRKCA	ENSCAFG00000011326	protein_coding
TIGRP2P131370_rs8933439	rs8933439	9	13941985	18	A/G	G	intron_variant	MODIFIER	PRKCA	ENSCAFG00000011326	protein_coding
BICF2S23136861		9	13981590	18	T/C	C	intergenic_variant	MODIFIER
BICF2S23121450		9	14042698	18	T/C	C	intergenic_variant	MODIFIER
BICF2S232490		9	14074785	18	A/G	G	intergenic_variant	MODIFIER
BICF2P54232		9	14078240	18	A/G	G	upstream_gene_variant	MODIFIER	APOH	ENSCAFG00000011281	protein_coding
BICF2P694696		9	14091721	18	A/G	G	synonymous_variant	LOW	APOH	ENSCAFG00000011281	protein_coding	257	Q	caA/caG
BICF2P1398687		9	14103400	18	G/C	G	intergenic_variant
BICF2P337737		9	14222169	18	G/C	C	intron_variant	MODIFIER	CEP112	ENSCAFG00000029256	protein_coding
BICF2P1437443		9	14228986	18	T/C	C	intron_variant	MODIFIER	CEP112	ENSCAFG00000029256	protein_coding
BICF2P772423	rs24635577	9	14236900	18	T/A	A	intron_variant	MODIFIER	CEP112	ENSCAFG00000029256	protein_coding
BICF2P1113569	rs8724726	9	14289142	18	A/G	G	intron_variant	MODIFIER	CEP112	ENSCAFG00000029256	protein_coding
BICF2P868222		9	14307606	18	A/G	G	intron_variant	MODIFIER	CEP112	ENSCAFG00000029256	protein_coding
BICF2P302858		9	14324425	18	T/C	C	intron_variant	MODIFIER	CEP112	ENSCAFG00000029256	protein_coding
BICF2S23641698		9	14330519	18	T/C	C	intron_variant	MODIFIER	CEP112	ENSCAFG00000029256	protein_coding
BICF2P1470913		9	14452663	18	T/C	C	intron_variant	MODIFIER	CEP112	ENSCAFG00000029256	protein_coding
BICF2P877906	rs24570596	9	14465419	18	G/C	C	intron_variant	MODIFIER	CEP112	ENSCAFG00000029256	protein_coding
BICF2P495004		9	14491160	18	A/G	G	intron_variant	MODIFIER	CEP112	ENSCAFG00000029256	protein_coding
BICF2P1421034		9	14515501	18	A/G	G	intergenic_variant
BICF2S2328455		9	14545731	18	A/G	G	intergenic_variant
BICF2S23214249		9	14571160	18	T/C	C	intron_variant	MODIFIER	AXIN2	ENSCAFG00000011236	protein_coding
BICF2P169593	rs24600406	9	14586499	18	T/C	C	intron_variant	MODIFIER	AXIN2	ENSCAFG00000011236	protein_coding
BICF2P684563		9	14599076	18	T/G	G	intergenic_variant
BICF2P202298		9	14605219	18	T/C	C	intergenic_variant
TIGRP2P131317_rs9114296	rs9114296	9	14629278	18	T/C	C	intergenic_variant
BICF2P1061810		9	14645464	18	A/G	G	intergenic_variant
TIGRP2P123210_rs8754621	rs8754621	9	14652845	18	T/C	C	intergenic_variant
BICF2P33519		9	14668121	18	T/C	C	intergenic_variant
BICF2P1225262		10	7278956	27	A/G	G	intron_variant	MODIFIER	RASSF3	ENSCAFG00000029982	protein_coding
BICF2P776045		10	7294101	27	A/G	G	intron_variant	MODIFIER	RASSF3	ENSCAFG00000029982	protein_coding
BICF2P699421	rs22003009	10	7315324	27	T/C	C	intron_variant	MODIFIER	RASSF3	ENSCAFG00000029982	protein_coding
BICF2P1254712		10	7346464	27	C/G	G	intron_variant	MODIFIER	RASSF3	ENSCAFG00000029982	protein_coding
BICF2P408346		10	7425307	27	T/C	C	intron_variant	MODIFIER	GNS	ENSCAFG00000000359	protein_coding
BICF2S23712785		10	7498601	27	A/G	G	intron_variant	MODIFIER	GNS	ENSCAFG00000000359	protein_coding
BICF2S22951426	rs22060558	10	7504397	27	A/G	G	intron_variant	MODIFIER	TBC1D30	ENSCAFG00000000361	protein_coding
BICF2S22912683		10	7513948	27	T/C	C	downstream_gene_variant	MODIFIER	TBC1D30	ENSCAFG00000000361	protein_coding
BICF2P446404		10	7524811	27	T/G	G	intergenic_variant	MODIFIER
BICF2P1219487	rs22076332	10	7539923	27	A/C	C	intergenic_variant	MODIFIER
BICF2P1370648		10	7553082	27	T/C	C	intergenic_variant	MODIFIER
BICF2P1081679		10	7562596	27	A/G	G	intergenic_variant	MODIFIER
BICF2P895698	rs22019412	10	7579750	27	T/C	C	intergenic_variant	MODIFIER
BICF2S23239961		10	7589357	27	T/C	C	intergenic_variant	MODIFIER
BICF2P1139734		10	7622656	27	T/G	G	intergenic_variant	MODIFIER
BICF2P822147		10	7658201	27	T/G	G	downstream_gene_variant	MODIFIER	WIF1	ENSCAFG00000000364	protein_coding
BICF2P949229		10	7668676	27	A/C	C	intron_variant	MODIFIER	WIF1	ENSCAFG00000000364	protein_coding
BICF2P491870	rs22022140	10	7691379	27	G/C	C	intron_variant	MODIFIER	WIF1	ENSCAFG00000000364	protein_coding
BICF2P556483	rs22017333	10	7846362	27	G/C	C	intergenic_variant	MODIFIER
BICF2P956151		10	7858417	27	A/G	G	intergenic_variant	MODIFIER
BICF2S23446932		10	7873071	27	T/C	C	intergenic_variant	MODIFIER
BICF2P712340	rs22085286	10	7884978	27	T/C	C	intergenic_variant	MODIFIER
BICF2S24410053		10	7892540	27	T/G	G	upstream_gene_variant	MODIFIER	MSRB3	ENSCAFG00000029740	protein_coding
BICF2P86524		10	7920882	27	A/G	G	intron_variant	MODIFIER	MSRB3	ENSCAFG00000029740	protein_coding
BICF2P1118840		10	7957984	27	A/G	G	intron_variant	MODIFIER	MSRB3	ENSCAFG00000029740	protein_coding
BICF2S23211087		10	7993147	27	A/G	G	intron_variant	MODIFIER	MSRB3	ENSCAFG00000029740	protein_coding
BICF2S24414279		10	8013736	27	A/G	G	intron_variant	MODIFIER	MSRB3	ENSCAFG00000029740	protein_coding
BICF2S23426676	rs22019591	10	8019503	27	A/G	G	intron_variant	MODIFIER	MSRB3	ENSCAFG00000029740	protein_coding
BICF2S23012887	rs22015242	10	8059173	27	A/C	C	intergenic_variant	MODIFIER
BICF2P718692		10	8070103	27	T/C	C	intergenic_variant	MODIFIER
BICF2P753942		10	8095399	27	T/C	C	intergenic_variant	MODIFIER
BICF2P1167464		10	8100127	27	T/C	C	intergenic_variant	MODIFIER
BICF2S23444568		10	8114328	27	A/G	G	intergenic_variant	MODIFIER
BICF2P668742		10	8127216	27	A/C	C	intergenic_variant	MODIFIER
BICF2P884833		10	8134640	27	A/G	G	intergenic_variant	MODIFIER
BICF2P723131	rs22075329	10	8151076	27	A/G	G	intergenic_variant	MODIFIER
BICF2P263265		10	8162459	27	T/C	C	intergenic_variant	MODIFIER
G580f46S240		10	8183593	27	T/C	C	intergenic_variant	MODIFIER
BICF2P795952	rs22068776	10	8245101	27	A/T	T	intergenic_variant	MODIFIER
BICF2P738959		10	8254714	27	A/G	G	intergenic_variant	MODIFIER
BICF2P926761		10	8270435	27	G/C	C	intergenic_variant	MODIFIER
BICF2P774655		10	8273679	27	A/C	C	intergenic_variant	MODIFIER
BICF2P675135		10	8300136	27	A/G	G	intergenic_variant	MODIFIER
BICF2P1210313	rs22017846	10	8326477	27	T/C	C	intergenic_variant	MODIFIER
BICF2P484070		10	8403017	25	T/C	C	intergenic_variant	MODIFIER
BICF2P797505	rs22086384	10	8418771	22	C/G	G	intergenic_variant	MODIFIER
BICF2S23616262	rs22249769	13	2962719	25	C/G	G	intergenic_variant	MODIFIER
BICF2G630603469		13	2978551	25	A/G	G	upstream_gene_variant	MODIFIER	ZNF706	ENSCAFG00000000584	protein_coding
BICF2P1213669	rs8664431	13	2989507	25	T/C	C	intergenic_variant	MODIFIER
TIGRP2P180908_rs8730508	rs8730508	13	3003461	25	A/G	G	intergenic_variant	MODIFIER
BICF2P825645		13	3012524	25	A/G	G	intergenic_variant	MODIFIER
BICF2P359215	rs22274880	13	3021255	25	T/C	C	intergenic_variant	MODIFIER
BICF2G630603470	rs22268252	13	3050623	25	T/A	A	intergenic_variant	MODIFIER
BICF2G630603472	rs22268256	13	3058272	26	A/G	G	intergenic_variant	MODIFIER
BICF2P1144319	rs8706173	13	3076951	26	C/G	G	intergenic_variant	MODIFIER
BICF2P564654	rs9012541	13	3090566	26	G/C	C	intergenic_variant	MODIFIER
BICF2P653113	rs8969825	13	3100596	26	A/G	G	intergenic_variant	MODIFIER
BICF2P904228		13	3115485	26	A/G	G	intergenic_variant	MODIFIER
BICF2P40776	rs24762907	13	3149680	26	A/G	G	intergenic_variant	MODIFIER
BICF2P1270755	rs8629588	13	3162006	26	A/C	C	intergenic_variant	MODIFIER
BICF2P850402	rs22244322	13	3182619	29	T/C	C	intergenic_variant	MODIFIER
BICF2P1102608		13	3210838	29	A/G	G	intron_variant	MODIFIER	GRHL2	ENSCAFG00000000587	protein_coding
TIGRP2P180948_rs9242607	rs9242607	13	3220205	29	A/G	G	intron_variant	MODIFIER	GRHL2	ENSCAFG00000000587	protein_coding
BICF2P1072189	rs8748096	13	3227028	29	T/C	C	intron_variant	MODIFIER	GRHL2	ENSCAFG00000000587	protein_coding
BICF2P977971		13	3271202	29	C/G	G	intron_variant	MODIFIER	GRHL2	ENSCAFG00000000587	protein_coding
BICF2S2392193		13	3287951	29	A/C	C	intron_variant	MODIFIER	GRHL2	ENSCAFG00000000587	protein_coding
TIGRP2P180970_rs9026100	rs9026100	13	3300233	29	T/C	C	intron_variant	MODIFIER	GRHL2	ENSCAFG00000000587	protein_coding
BICF2G630603483		13	3347727	29	T/C	C	intron_variant	MODIFIER	GRHL2	ENSCAFG00000000587	protein_coding
BICF2P212177	rs22276968	13	3366308	29	A/G	G	downstream_gene_variant	MODIFIER	NCALD	ENSCAFG00000030111	protein_coding
BICF2P1270259		13	3415394	29	A/G	G	intron_variant	MODIFIER	NCALD	ENSCAFG00000030111	protein_coding
BICF2P324609		13	3432252	29	A/T	T	intron_variant	MODIFIER	NCALD	ENSCAFG00000030111	protein_coding
BICF2P1346598		13	3438789	29	A/G	G	intron_variant	MODIFIER	NCALD	ENSCAFG00000030111	protein_coding
TIGRP2P181002_rs9250723	rs9250723	13	3448621	29	T/C	C	intron_variant	MODIFIER	NCALD	ENSCAFG00000030111	protein_coding
BICF2P353421		13	3459563	29	T/C	C	intron_variant	MODIFIER	NCALD	ENSCAFG00000030111	protein_coding
BICF2P1445804		13	3470313	29	A/G	G	intron_variant	MODIFIER	NCALD	ENSCAFG00000030111	protein_coding
BICF2P987559		13	3490088	29	T/C	C	intron_variant	MODIFIER	NCALD	ENSCAFG00000030111	protein_coding
BICF2S2352768		13	3504842	29	T/C	C	intron_variant	MODIFIER	NCALD	ENSCAFG00000030111	protein_coding
BICF2P30752	rs22261150	13	3514650	29	T/A	A	upstream_gene_variant	MODIFIER	NCALD	ENSCAFG00000030111	protein_coding
BICF2P787659		13	3526678	29	T/C	C	intergenic_variant	MODIFIER
TIGRP2P181018_rs8724645	rs8724645	13	3540655	29	T/C	C	intergenic_variant	MODIFIER
BICF2P177179	rs9173560	13	3550490	29	T/C	C	intergenic_variant	MODIFIER
BICF2G630603492		13	3560883	29	A/C	C	intergenic_variant	MODIFIER
BICF2P1073234		13	3587011	29	T/C	C	intergenic_variant	MODIFIER
BICF2P1460590		13	3606457	28	T/G	G	intergenic_variant	MODIFIER
BICF2G630603493		13	3616418	29	A/G	G	intergenic_variant	MODIFIER
TIGRP2P181032_rs9232035	rs9232035	13	3638033	29	A/C	C	intergenic_variant	MODIFIER
TIGRP2P181033_rs8931682	rs8931682	13	3646838	29	A/C	C	intergenic_variant	MODIFIER
TIGRP2P181034_rs9135796	rs9135796	13	3666944	29	T/C	C	intergenic_variant	MODIFIER
BICF2G630603497		13	3678498	29	T/A	A	intergenic_variant	MODIFIER
BICF2G630603503		13	3723449	29	A/G	G	intergenic_variant	MODIFIER
TIGRP2P181042_rs8752974	rs8752974	13	3757825	29	A/G	G	intergenic_variant	MODIFIER
BICF2P643476	rs22237811	13	3776573	29	A/G	G	intergenic_variant	MODIFIER
BICF2P643473		13	3777508	29	T/C	C	intergenic_variant	MODIFIER
TIGRP2P181056_rs9040793	rs9040793	13	3795277	29	A/G	G	downstream_gene_variant	MODIFIER	RRM2B	ENSCAFG00000000602	protein_coding
TIGRP2P181067_rs8730125	rs8730125	13	3806319	29	A/G	G	intron_variant	MODIFIER	RRM2B	ENSCAFG00000000602	protein_coding
TIGRP2P181073_rs9064035	rs9064035	13	3817261	29	T/C	C	intron_variant	MODIFIER	RRM2B	ENSCAFG00000000602	protein_coding
TIGRP2P181093_rs9082989	rs9082989	13	3840332	29	A/G	G	upstream_gene_variant	MODIFIER	RRM2B	ENSCAFG00000000602	protein_coding
BICF2G630603513		13	3853634	29	A/T	T	intergenic_variant	MODIFIER
BICF2P1293961	rs22312959	13	3891256	29	A/T	T	intron_variant	MODIFIER	UBR5	ENSCAFG00000000619	protein_coding
BICF2P747561	rs8922687	13	3894136	29	A/C	C	intron_variant	MODIFIER	UBR5	ENSCAFG00000000619	protein_coding
TIGRP2P181109_rs9187529	rs9187529	13	3943413	29	A/G	G	intron_variant	MODIFIER	UBR5	ENSCAFG00000000619	protein_coding
BICF2P1148756		13	3965667	29	A/G	G	intron_variant	MODIFIER	UBR5	ENSCAFG00000000619	protein_coding
BICF2P86662		13	3984039	29	T/C	C	intron_variant	MODIFIER	UBR5	ENSCAFG00000000619	protein_coding
BICF2G630603518		13	4015490	29	A/C	C	intron_variant	MODIFIER	UBR5	ENSCAFG00000000619	protein_coding
BICF2G630603519	rs22269542	13	4019889	29	A/G	G	intron_variant	MODIFIER	UBR5	ENSCAFG00000000619	protein_coding
BICF2P652420		13	4079768	29	A/G	G	intergenic_variant	MODIFIER
TIGRP2P181136_rs8613781	rs8613781	13	4107958	29	A/G	G	upstream_gene_variant	MODIFIER		ENSCAFG00000000634	protein_coding
TIGRP2P181139_rs8982906	rs8982906	13	4127127	29	A/G	G	intergenic_variant	MODIFIER
BICF2P867078		13	4147027	29	T/C	C	downstream_gene_variant	MODIFIER	ODF1	ENSCAFG00000030644	protein_coding
BICF2P1224076		13	4163205	29	T/C	C	intergenic_variant	MODIFIER
BICF2P319605	rs24769561	13	4180065	29	A/G	G	intergenic_variant	MODIFIER
BICF2P539973		13	4199845	29	T/C	C	intergenic_variant	MODIFIER
TIGRP2P181167_rs8671465	rs8671465	13	4227663	29	T/C	C	upstream_gene_variant	MODIFIER	KLF10	ENSCAFG00000000638	protein_coding
BICF2P665153	rs8963753	13	4260209	29	A/G	G	intergenic_variant	MODIFIER
TIGRP2P181170_rs8670334	rs8670334	13	4271555	29	G/C	C	intergenic_variant	MODIFIER
BICF2P782371	rs8905208	13	4287091	29	A/T	T	intergenic_variant	MODIFIER
BICF2P245526	rs9150270	13	4304397	29	A/G	G	intergenic_variant	MODIFIER
BICF2P889350	rs22312407	13	4312777	29	A/G	G	intergenic_variant	MODIFIER
BICF2P1263141	rs22238301	13	4326026	26	T/C	C	intergenic_variant	MODIFIER
BICF2S23144512		13	4334379	26	T/C	C	intergenic_variant	MODIFIER
BICF2P990678		13	4345039	26	A/G	G	intergenic_variant	MODIFIER
BICF2G630603527		13	4357599	26	T/G	G	downstream_gene_variant	MODIFIER	AZIN1	ENSCAFG00000000643	protein_coding
TIGRP2P181208_rs8609594	rs8609594	13	4391874	26	A/G	G	intron_variant	MODIFIER	AZIN1	ENSCAFG00000000643	protein_coding
BICF2P839832		13	4404730	26	A/G	G	intergenic_variant	MODIFIER
BICF2P1028734		13	4436979	26	T/C	C	intergenic_variant	MODIFIER
TIGRP2P181213_rs8647242	rs8647242	13	4447944	26	A/C	C	intergenic_variant	MODIFIER
BICF2P1237530		13	4464756	26	T/G	G	intergenic_variant	MODIFIER
BICF2P529071		13	4476912	26	A/G	G	intergenic_variant	MODIFIER
BICF2P871825		13	4491947	26	A/G	G	intergenic_variant	MODIFIER
BICF2P536955	rs9025152	13	4505605	21	A/T	T	intergenic_variant	MODIFIER
BICF2G630606199		13	10151357	18	A/C	C	intron_variant	MODIFIER	SYBU	ENSCAFG00000000741	protein_coding
BICF2G630606204		13	10153763	18	A/G	G	intron_variant	MODIFIER	SYBU	ENSCAFG00000000741	protein_coding
BICF2G630606215		13	10172338	19	T/C	C	intron_variant	MODIFIER	SYBU	ENSCAFG00000000741	protein_coding
BICF2P79898		13	10190940	19	A/G	G	intergenic_variant	MODIFIER
BICF2G630606260	rs22235565	13	10211668	19	T/G	G	intergenic_variant	MODIFIER
BICF2G630606276		13	10222899	19	T/C	C	intergenic_variant	MODIFIER
BICF2G630606287		13	10238996	19	T/C	C	intergenic_variant	MODIFIER
BICF2P424681		13	10249865	19	A/G	G	intergenic_variant	MODIFIER
BICF2G630606320		13	10257419	19	A/G	G	intergenic_variant	MODIFIER
BICF2G630606336	rs22249875	13	10270479	19	A/G	G	intergenic_variant	MODIFIER
BICF2G630606347		13	10287379	19	A/G	G	intergenic_variant	MODIFIER
BICF2P1236779		13	10340568	19	A/G	G	intergenic_variant	MODIFIER
BICF2P1383332		13	10363010	19	A/C	C	intergenic_variant	MODIFIER
BICF2P334779		13	10378115	19	A/G	G	intergenic_variant	MODIFIER
BICF2P1363793		13	10415306	19	A/C	C	intergenic_variant	MODIFIER
BICF2P956276		13	10419304	19	T/C	C	intergenic_variant	MODIFIER
BICF2G630606372		13	10452089	20	T/C	C	upstream_gene_variant	MODIFIER	KCNV1	ENSCAFG00000000744	protein_coding
BICF2S22958961		13	10466615	20	T/C	C	intergenic_variant	MODIFIER
BICF2G630606394		13	10475519	20	A/G	G	intergenic_variant	MODIFIER
BICF2G630606441		13	10513143	20	A/C	C	intergenic_variant	MODIFIER
BICF2G630606469		13	10528868	20	A/G	G	intergenic_variant	MODIFIER
TIGRP2P174239_rs9116345	rs9116345	13	10548863	20	T/A	A	intergenic_variant	MODIFIER
BICF2S23136936		13	10568052	20	A/G	G	intergenic_variant	MODIFIER
BICF2P1020075		13	10581010	20	A/G	G	intergenic_variant	MODIFIER
TIGRP2P174250_rs8633052	rs8633052	13	10594529	20	T/C	C	intergenic_variant	MODIFIER
BICF2G630606490		13	10694097	20	T/G	G	intergenic_variant	MODIFIER
BICF2G630606498		13	10719650	20	T/G	G	intergenic_variant	MODIFIER
BICF2P326286	rs22311766	13	10738072	20	A/G	G	intergenic_variant	MODIFIER
BICF2G630606511		13	10742600	20	T/C	C	intergenic_variant	MODIFIER
BICF2P676226		13	10761200	20	A/G	G	intergenic_variant	MODIFIER
BICF2S23529237	rs22248319	13	10772745	20	C/G	G	intergenic_variant	MODIFIER
BICF2G630606594	rs22251516	13	10800089	20	T/C	C	intergenic_variant	MODIFIER
BICF2G630606622		13	10854583	20	T/C	C	intergenic_variant	MODIFIER
BICF2G630606628	rs22251596	13	10863139	20	A/G	G	intergenic_variant	MODIFIER
BICF2G630606664	rs22281769	13	10923955	20	A/T	T	intergenic_variant	MODIFIER
BICF2G630606729	rs22236270	13	10978315	20	A/G	G	intergenic_variant	MODIFIER
BICF2G630606770		13	11012218	20	T/C	C	intergenic_variant	MODIFIER
BICF2G630606785	rs22296091	13	11022603	20	A/G	G	intergenic_variant	MODIFIER
BICF2G630606944		13	11154378	20	T/C	C	intergenic_variant	MODIFIER
BICF2G630606982		13	11172517	20	A/G	G	intergenic_variant	MODIFIER
BICF2G630606996		13	11189523	20	A/G	G	intergenic_variant	MODIFIER
BICF2G630607005	rs22271791	13	11201774	20	T/C	C	intergenic_variant	MODIFIER
BICF2G630607017		13	11213568	20	T/C	C	intergenic_variant	MODIFIER
BICF2G630607050	rs22296804	13	11229906	20	T/C	C	intergenic_variant	MODIFIER
BICF2G630607069		13	11240735	20	A/G	G	intergenic_variant	MODIFIER
BICF2G630607086		13	11251220	20	T/A	A	intergenic_variant	MODIFIER
BICF2G630607091		13	11262835	20	A/G	G	intergenic_variant	MODIFIER
BICF2G630607151		13	11292424	20	A/G	G	intergenic_variant	MODIFIER
BICF2G630607200		13	11317915	20	T/C	C	intergenic_variant	MODIFIER
BICF2G630607218		13	11332486	20	T/C	C	intergenic_variant	MODIFIER
BICF2G630607231		13	11340296	20	T/G	G	intergenic_variant	MODIFIER
BICF2S2369397		13	11398953	19	A/C	C	intergenic_variant	MODIFIER
BICF2P4530		13	11422613	19	T/C	C	intergenic_variant	MODIFIER
BICF2G630607304	rs22297628	13	11430735	19	T/C	C	intergenic_variant	MODIFIER
BICF2G630607354	rs22276268	13	11452878	19	A/G	G	intergenic_variant	MODIFIER
BICF2G630607357		13	11456986	19	A/G	G	intergenic_variant	MODIFIER
BICF2G630607374	rs22276299	13	11475081	19	T/C	C	intergenic_variant	MODIFIER
BICF2G630607375		13	11476406	19	T/G	G	intergenic_variant	MODIFIER
BICF2S23118341		13	11552088	19	T/C	C	intergenic_variant	MODIFIER
BICF2G630607427	rs22298039	13	11579949	19	A/G	G	intergenic_variant	MODIFIER
BICF2G630607436	rs22298061	13	11591997	19	A/T	T	intergenic_variant	MODIFIER
BICF2G630607458		13	11609007	19	A/C	C	intergenic_variant	MODIFIER
BICF2P400464	rs24741048	13	11635331	20	T/G	G	intergenic_variant	MODIFIER
BICF2G630607518		13	11660120	20	A/C	C	intergenic_variant	MODIFIER
BICF2G630607527		13	11672901	20	T/C	C	intergenic_variant	MODIFIER
BICF2G630607552		13	11683646	20	T/G	G	intergenic_variant	MODIFIER
BICF2G630607626		13	11707324	20	A/G	G	intergenic_variant	MODIFIER
BICF2G630607662		13	11723745	20	T/C	C	intergenic_variant	MODIFIER
BICF2G630607693	rs22313133	13	11736072	20	T/C	C	intergenic_variant	MODIFIER
BICF2G630607769		13	11779318	20	A/G	G	intergenic_variant	MODIFIER
BICF2G630607789		13	11790689	20	A/G	G	intergenic_variant	MODIFIER
BICF2G630607798	rs24746101	13	11798892	20	A/T	T	intergenic_variant	MODIFIER
BICF2G630607852		13	11870489	20	A/G	G	intergenic_variant	MODIFIER
BICF2G630607881	rs24759135	13	11889118	20	T/A	A	intergenic_variant	MODIFIER
BICF2P258392		13	11893712	20	A/G	G	intergenic_variant	MODIFIER
BICF2G630607911	rs24736379	13	11921302	20	A/C	C	intergenic_variant	MODIFIER
BICF2G630607915		13	11926869	20	A/G	G	intergenic_variant	MODIFIER
BICF2G630607935		13	11946042	19	T/C	C	intergenic_variant	MODIFIER
BICF2G630607990	rs24762840	13	12050455	19	A/G	G	intergenic_variant	MODIFIER
BICF2G630607998		13	12057393	19	T/C	C	intergenic_variant	MODIFIER
BICF2G630608012	rs24762903	13	12064417	19	A/G	G	intergenic_variant	MODIFIER
BICF2G630608040	rs24762960	13	12078772	19	T/C	C	intergenic_variant	MODIFIER
BICF2G630608157		13	12155596	19	A/G	G	intergenic_variant	MODIFIER
BICF2P1416809		13	12198482	19	A/G	G	intergenic_variant	MODIFIER
BICF2P559373		13	12201958	19	T/C	C	intergenic_variant	MODIFIER
BICF2G630608186	rs24738376	13	12223234	19	T/C	C	intergenic_variant	MODIFIER
BICF2P427754	rs22235669	13	12234333	19	A/G	G	intergenic_variant	MODIFIER
BICF2G630608219		13	12255274	19	A/G	G	intergenic_variant	MODIFIER
BICF2G630608229		13	12275562	19	A/G	G	intergenic_variant	MODIFIER
BICF2P600658	rs22269159	13	12282717	19	A/T	T	intergenic_variant	MODIFIER
BICF2P107209		13	12311578	19	A/G	G	intergenic_variant	MODIFIER
BICF2G630608310	rs24737691	13	12322027	19	T/G	G	intergenic_variant	MODIFIER
BICF2G630608453		13	12424558	19	T/C	C	intron_variant	MODIFIER	CSMD3	ENSCAFG00000000786	protein_coding
BICF2G630608469	rs24745354	13	12443191	19	A/C	C	intron_variant	MODIFIER	CSMD3	ENSCAFG00000000786	protein_coding
BICF2G630608470		13	12445642	19	A/G	G	intron_variant	MODIFIER	CSMD3	ENSCAFG00000000786	protein_coding
BICF2G630608482		13	12455853	19	T/C	C	intron_variant	MODIFIER	CSMD3	ENSCAFG00000000786	protein_coding
BICF2P569888		13	12470666	19	A/G	G	intron_variant	MODIFIER	CSMD3	ENSCAFG00000000786	protein_coding
BICF2P391669	rs22314093	13	12489431	19	T/C	C	intron_variant	MODIFIER	CSMD3	ENSCAFG00000000786	protein_coding
BICF2S23429332		13	12490237	19	A/G	G	intron_variant	MODIFIER	CSMD3	ENSCAFG00000000786	protein_coding
BICF2G630608494		13	12508374	19	T/C	C	intron_variant	MODIFIER	CSMD3	ENSCAFG00000000786	protein_coding
BICF2G630608509		13	12517444	19	T/C	C	intron_variant	MODIFIER	CSMD3	ENSCAFG00000000786	protein_coding
BICF2G630608520	rs24759622	13	12527375	19	T/C	C	intron_variant	MODIFIER	CSMD3	ENSCAFG00000000786	protein_coding
BICF2G630608529		13	12543270	19	T/C	C	intron_variant	MODIFIER	CSMD3	ENSCAFG00000000786	protein_coding
BICF2G630608539	rs24759684	13	12549919	19	A/C	C	intron_variant	MODIFIER	CSMD3	ENSCAFG00000000786	protein_coding
BICF2G630608576		13	12583193	19	T/C	C	intron_variant	MODIFIER	CSMD3	ENSCAFG00000000786	protein_coding
BICF2S23229653		13	12595132	19	T/C	C	intron_variant	MODIFIER	CSMD3	ENSCAFG00000000786	protein_coding
BICF2P444802		13	12625899	19	T/C	C	intron_variant	MODIFIER	CSMD3	ENSCAFG00000000786	protein_coding
BICF2P697433		13	12636154	19	A/G	G	intron_variant	MODIFIER	CSMD3	ENSCAFG00000000786	protein_coding
BICF2P367260		13	12652441	19	A/G	G	intron_variant	MODIFIER	CSMD3	ENSCAFG00000000786	protein_coding
BICF2S23351493		13	12668943	19	T/C	C	intron_variant	MODIFIER	CSMD3	ENSCAFG00000000786	protein_coding
BICF2G630608587		13	12695521	19	A/C	C	intron_variant	MODIFIER	CSMD3	ENSCAFG00000000786	protein_coding
BICF2G630608590		13	12700323	19	A/G	G	intron_variant	MODIFIER	CSMD3	ENSCAFG00000000786	protein_coding
BICF2G630608621		13	12756050	20	T/C	C	intron_variant	MODIFIER	CSMD3	ENSCAFG00000000786	protein_coding
BICF2G630608655		13	12793530	20	T/C	C	intron_variant	MODIFIER	CSMD3	ENSCAFG00000000786	protein_coding
BICF2G630608672		13	12803331	20	A/G	G	intron_variant	MODIFIER	CSMD3	ENSCAFG00000000786	protein_coding
BICF2G630608775		13	12875032	20	T/C	C	intron_variant	MODIFIER	CSMD3	ENSCAFG00000000786	protein_coding
BICF2P1218213		13	12926994	20	T/G	G	intron_variant	MODIFIER	CSMD3	ENSCAFG00000000786	protein_coding
BICF2P724747	rs22244360	13	12978209	19	T/G	G	intron_variant	MODIFIER	CSMD3	ENSCAFG00000000786	protein_coding
BICF2S23447349		13	12993578	19	A/C	C	intron_variant	MODIFIER	CSMD3	ENSCAFG00000000786	protein_coding
BICF2P458542		13	13019575	19	A/G	G	intron_variant	MODIFIER	CSMD3	ENSCAFG00000000786	protein_coding
BICF2P927955		13	13036989	19	A/G	G	intron_variant	MODIFIER	CSMD3	ENSCAFG00000000786	protein_coding
BICF2G630436652	rs22404119	15	24204830	18	A/G	G	intergenic_variant	MODIFIER
BICF2S22950706		15	24248537	18	T/C	C	intergenic_variant	MODIFIER
BICF2G630436546		15	24269929	18	T/G	G	intergenic_variant	MODIFIER
BICF2G630436541		15	24274803	18	A/G	G	intergenic_variant	MODIFIER
BICF2G630436515		15	24312279	18	T/C	C	intergenic_variant	MODIFIER
BICF2P817941		15	24444146	18	A/C	C	intron_variant	MODIFIER	METTL25	ENSCAFG00000005910	protein_coding
BICF2P468033		15	24472807	18	A/G	G	intron_variant	MODIFIER	METTL25	ENSCAFG00000005910	protein_coding
BICF2P713647	rs22407383	15	24478443	18	A/T	T	intron_variant	MODIFIER	METTL25	ENSCAFG00000005910	protein_coding
BICF2G630436497		15	24533263	18	T/C	C	intergenic_variant	MODIFIER
BICF2P1374316	rs22415643	15	24537882	18	T/C	C	intergenic_variant	MODIFIER
BICF2S23713599	rs22402713	15	24589788	18	A/G	G	intergenic_variant	MODIFIER
BICF2P1190854		15	24591123	18	T/C	C	intergenic_variant	MODIFIER
BICF2S23716158		15	24593410	18	A/C	C	intergenic_variant	MODIFIER
BICF2G630436488		15	24644030	18	A/G	G	intron_variant	MODIFIER	TMTC2	ENSCAFG00000005914	protein_coding
BICF2S22912325	rs22410432	15	24662584	18	A/G	G	intron_variant	MODIFIER	TMTC2	ENSCAFG00000005914	protein_coding
BICF2G630436465		15	24676320	18	T/G	G	intron_variant	MODIFIER	TMTC2	ENSCAFG00000005914	protein_coding
BICF2P1123161		15	24691057	18	A/T	T	intron_variant	MODIFIER	TMTC2	ENSCAFG00000005914	protein_coding
BICF2G630436426		15	24728260	18	G/C	C	intron_variant	MODIFIER	TMTC2	ENSCAFG00000005914	protein_coding
BICF2P186426		15	24730088	18	T/C	C	intron_variant	MODIFIER	TMTC2	ENSCAFG00000005914	protein_coding
BICF2G630436407		15	24742387	18	A/G	G	intron_variant	MODIFIER	TMTC2	ENSCAFG00000005914	protein_coding
BICF2P346997		15	24789729	18	A/C	C	intron_variant	MODIFIER	TMTC2	ENSCAFG00000005914	protein_coding
BICF2P394893	rs22411094	15	24811802	18	T/A	A	intron_variant	MODIFIER	TMTC2	ENSCAFG00000005914	protein_coding
BICF2G630436374		15	24823356	18	A/G	G	intron_variant	MODIFIER	TMTC2	ENSCAFG00000005914	protein_coding
BICF2P1050134	rs22431299	15	24837779	18	T/C	C	intron_variant	MODIFIER	TMTC2	ENSCAFG00000005914	protein_coding
BICF2G630436349	rs22403082	15	24863246	18	A/C	C	intron_variant	MODIFIER	TMTC2	ENSCAFG00000005914	protein_coding
BICF2G630436335	rs22403108	15	24877364	18	A/G	G	intron_variant	MODIFIER	TMTC2	ENSCAFG00000005914	protein_coding
BICF2G630436293		15	24926582	18	A/G	G	intron_variant	MODIFIER	TMTC2	ENSCAFG00000005914	protein_coding
BICF2G630436291	rs22420341	15	24928042	18	A/C	C	intron_variant	MODIFIER	TMTC2	ENSCAFG00000005914	protein_coding
BICF2G630436277		15	24956075	18	T/G	G	intron_variant	MODIFIER	TMTC2	ENSCAFG00000005914	protein_coding
BICF2G630436219		15	24985819	18	A/G	G	intron_variant	MODIFIER	TMTC2	ENSCAFG00000005914	protein_coding
BICF2G630436190		15	25003729	18	T/C	C	intron_variant	MODIFIER	TMTC2	ENSCAFG00000005914	protein_coding
BICF2G630436187		15	25008051	18	T/C	C	intron_variant	MODIFIER	TMTC2	ENSCAFG00000005914	protein_coding
BICF2G630436158		15	25040376	18	A/G	G	intergenic_variant	MODIFIER
BICF2S23246500		15	25065940	18	A/G	G	intergenic_variant	MODIFIER
BICF2G630436128		15	25084346	18	A/G	G	intergenic_variant	MODIFIER
BICF2G630436123	rs22422881	15	25089306	18	A/G	G	intergenic_variant	MODIFIER
BICF2P1386393		25	2268042	18	T/C	C	intergenic_variant	MODIFIER
BICF2P1077626		25	2279663	18	T/C	C	intergenic_variant	MODIFIER
BICF2P482053		25	2284963	18	A/C	C	intergenic_variant	MODIFIER
TIGRP2P335773_rs9173721	rs9173721	25	2311337	18	T/C	C	intergenic_variant	MODIFIER
BICF2P1065296		25	2331178	18	A/G	G	intergenic_variant	MODIFIER
BICF2P60855	rs9219835	25	2355052	18	T/C	C	intergenic_variant	MODIFIER
BICF2P443223		25	2393702	18	T/C	C	intron_variant	MODIFIER	UFM1	ENSCAFG00000006026	protein_coding
BICF2P658727	rs8967127	25	2407723	18	T/C	C	intron_variant	MODIFIER	UFM1	ENSCAFG00000006026	protein_coding
BICF2P55825		25	2417445	18	T/G	G	intron_variant	MODIFIER	UFM1	ENSCAFG00000006026	protein_coding
BICF2P1216095		25	2421375	18	A/G	G	intron_variant	MODIFIER	UFM1	ENSCAFG00000006026	protein_coding
TIGRP2P335820_rs8847362	rs8847362	25	2436212	18	T/C	C	intron_variant	MODIFIER	UFM1	ENSCAFG00000006026	protein_coding
BICF2P353039		25	2456285	18	A/G	G	intron_variant	MODIFIER	UFM1	ENSCAFG00000006026	protein_coding
TIGRP2P335829_rs8584985	rs8584985	25	2478849	18	A/G	G	intron_variant	MODIFIER	UFM1	ENSCAFG00000006026	protein_coding
BICF2P831513		25	2579305	19	T/C	C	intergenic_variant	MODIFIER
BICF2P157084		25	2605150	19	A/G	G	intergenic_variant	MODIFIER
TIGRP2P335881_rs8889447	rs8889447	25	2632965	19	A/G	G	intergenic_variant	MODIFIER
TIGRP2P335887_rs8543860	rs8543860	25	2655476	19	A/C	C	intergenic_variant	MODIFIER
BICF2P718503		25	2670223	19	T/C	C	intergenic_variant	MODIFIER
BICF2P1378360		25	2678126	19	A/C	C	intergenic_variant	MODIFIER
BICF2P430642	rs23308043	25	2688047	19	A/C	C	intergenic_variant	MODIFIER
TIGRP2P335910_rs9117020	rs9117020	25	2743142	19	T/C	C	intergenic_variant	MODIFIER
BICF2S23733505		25	2803192	19	T/A	A	intergenic_variant	MODIFIER
BICF2P582906		25	2858775	20	A/G	G	intergenic_variant	MODIFIER
TIGRP2P335949_rs8827130	rs8827130	25	2886696	20	T/G	G	intergenic_variant	MODIFIER
TIGRP2P335951_rs8812883	rs8812883	25	2909315	20	A/G	G	intergenic_variant	MODIFIER
BICF2S23553327		25	2920590	20	T/C	C	intergenic_variant	MODIFIER
BICF2S23316136		25	2933972	20	A/G	G	intergenic_variant	MODIFIER
BICF2P1378615		25	2940767	20	A/G	G	intergenic_variant	MODIFIER
BICF2P1377640		25	2953758	20	A/G	G	intergenic_variant	MODIFIER
BICF2P656792		25	2968873	20	A/G	G	intergenic_variant	MODIFIER
TIGRP2P335954_rs9157478	rs9157478	25	2993341	20	A/G	G	intron_variant	MODIFIER	TRPC4	ENSCAFG00000006044	protein_coding
BICF2P1403711	rs23241038	25	3010397	20	T/C	C	intron_variant	MODIFIER	TRPC4	ENSCAFG00000006044	protein_coding
BICF2S23639459		25	3030721	20	A/G	G	intron_variant	MODIFIER	TRPC4	ENSCAFG00000006044	protein_coding
BICF2S23114450		25	3051901	20	A/C	C	intron_variant	MODIFIER	TRPC4	ENSCAFG00000006044	protein_coding
BICF2P1068834		25	3061530	20	A/G	G	intron_variant	MODIFIER	TRPC4	ENSCAFG00000006044	protein_coding
BICF2P894837	rs23238191	25	3065479	20	A/G	G	intron_variant	MODIFIER	TRPC4	ENSCAFG00000006044	protein_coding
BICF2P1100037		25	3089720	20	T/C	C	intron_variant	MODIFIER	TRPC4	ENSCAFG00000006044	protein_coding
BICF2P626044		25	3107536	20	A/G	G	intron_variant	MODIFIER	TRPC4	ENSCAFG00000006044	protein_coding
BICF2P1014595		25	3131334	20	T/G	G	intron_variant	MODIFIER	TRPC4	ENSCAFG00000006044	protein_coding
BICF2P332239		25	3134704	20	A/G	G	downstream_gene_variant	MODIFIER	TRPC4	ENSCAFG00000006044	protein_coding
BICF2P1389028		25	3184738	20	A/G	G	intron_variant	MODIFIER	POSTN	ENSCAFG00000006073	protein_coding
TIGRP2P335970_rs8650928	rs8650928	25	3222268	20	A/G	G	intergenic_variant	MODIFIER
BICF2P269		25	3252966	20	A/G	G	intergenic_variant	MODIFIER
BICF2P926765	rs23221913	25	3267695	20	T/C	C	intergenic_variant	MODIFIER
BICF2P391500	rs23278296	25	3285818	20	A/G	G	intergenic_variant	MODIFIER
BICF2S23020566		25	3306526	20	T/C	C	intergenic_variant	MODIFIER
BICF2P1227410		25	3335299	20	A/G	G	intergenic_variant	MODIFIER
BICF2S2334892	rs40591208	25	3357580	20	A/G	G	intergenic_variant	MODIFIER
BICF2P723251		25	3366201	20	T/C	C	intergenic_variant	MODIFIER
BICF2P1314216		25	3379808	20	A/G	G	intergenic_variant	MODIFIER
BICF2P281678		25	3413000	20	A/C	C	intergenic_variant	MODIFIER
BICF2S2393527	rs23262923	25	3491946	20	C/G	G	intergenic_variant	MODIFIER
BICF2P276059	rs23207956	25	3524175	20	A/G	G	intergenic_variant	MODIFIER
TIGRP2P336022_rs9153545	rs9153545	25	3536007	20	T/G	G	intergenic_variant	MODIFIER
BICF2P1021988		25	3546387	20	T/C	C	intergenic_variant	MODIFIER
BICF2P837744		25	3564450	20	A/G	G	intergenic_variant	MODIFIER
BICF2P1205861	rs8670016	25	3605124	20	A/G	G	intergenic_variant	MODIFIER
BICF2P544880		25	3612437	20	A/G	G	intergenic_variant	MODIFIER
BICF2P378371	rs9098919	25	3644116	19	T/C	C	intergenic_variant	MODIFIER
BICF2P99615		25	3672985	20	A/G	G	intron_variant	MODIFIER	SUPT20H	ENSCAFG00000006098	protein_coding
TIGRP2P336055_rs9171607	rs9171607	25	3680688	20	T/G	G	intron_variant	MODIFIER	SUPT20H	ENSCAFG00000006098	protein_coding
TIGRP2P336066_rs9171774	rs9171774	25	3714772	20	A/G	G	intron_variant	MODIFIER	ALG5	ENSCAFG00000006124	protein_coding
TIGRP2P336069_rs9136697	rs9136697	25	3722514	20	A/G	G	intron_variant	MODIFIER	EXOSC8	ENSCAFG00000006115	protein_coding
BICF2S23116109		25	3791879	18	T/C	C	intron_variant	MODIFIER	SMAD9	ENSCAFG00000006162	protein_coding
BICF2P183049		25	3816790	18	T/G	G	synonymous_variant	LOW	SMAD9	ENSCAFG00000006162	protein_coding	88	P	ccT/ccG
BICF2P1115114		25	3817537	18	A/G	G	intron_variant	MODIFIER	SMAD9	ENSCAFG00000006162	protein_coding
BICF2P814961		25	3833704	18	A/C	C	intron_variant	MODIFIER	SMAD9	ENSCAFG00000006162	protein_coding
BICF2P493568		25	3862894	18	A/G	G	intron_variant	MODIFIER	RFXAP	ENSCAFG00000030114	protein_coding
BICF2S23751649		25	3877301	18	T/C	C	intergenic_variant	MODIFIER
BICF2S23130071		25	3887386	18	C/G	G	intergenic_variant	MODIFIER
BICF2P699098		30	927947	19	T/G	G	intergenic_variant	MODIFIER
BICF2G630412483		30	940507	20	A/C	C	intergenic_variant	MODIFIER
BICF2G630412478		30	951744	20	A/G	G	upstream_gene_variant	MODIFIER	EMC7	ENSCAFG00000029792	protein_coding
BICF2P950077		30	972855	20	A/T	T	intron_variant	MODIFIER	EMC7	ENSCAFG00000029792	protein_coding
BICF2P855082	rs23635620	30	987481	20	A/T	T	downstream_gene_variant	MODIFIER	CHRM5	ENSCAFG00000008002	protein_coding
BICF2P196887	rs23641069	30	989042	20	A/G	G	upstream_gene_variant	MODIFIER	AVEN	ENSCAFG00000049605	protein_coding
BICF2P901656	rs23645189	30	1024666	20	T/C	C	intron_variant	MODIFIER	AVEN	ENSCAFG00000049605	protein_coding
BICF2G630412467	rs23640462	30	1066203	20	A/G	G	intron_variant	MODIFIER	AVEN	ENSCAFG00000049605	protein_coding
BICF2P1061956		30	1074738	20	T/C	C	intron_variant	MODIFIER	AVEN	ENSCAFG00000049605	protein_coding
BICF2P1027680		30	1093130	20	A/G	G	intron_variant	MODIFIER	AVEN	ENSCAFG00000049605	protein_coding
BICF2P421604		30	1106160	20	T/G	G	intron_variant	MODIFIER	AVEN	ENSCAFG00000049605	protein_coding
BICF2P1285896		30	1123192	20	T/C	C	intron_variant	MODIFIER	AVEN	ENSCAFG00000049605	protein_coding
BICF2G630412458		30	1139121	19	A/C	C	intron_variant	MODIFIER	AVEN	ENSCAFG00000049605	protein_coding
BICF2P844457		30	1165431	20	T/A	A	intron_variant	MODIFIER	AVEN	ENSCAFG00000049605	protein_coding
BICF2P1208353		30	1189366	20	T/C	C	intron_variant	MODIFIER	RYR3	ENSCAFG00000008056	protein_coding
BICF2P847458		30	1204918	20	A/G	G	intron_variant	MODIFIER	RYR3	ENSCAFG00000008056	protein_coding
BICF2P847459		30	1205042	20	A/G	G	missense_variant	MODERATE	RYR3	ENSCAFG00000008056	protein_coding	4292	L/P	cTg/cCg
BICF2P1206329		30	1220378	20	A/G	G	intron_variant	MODIFIER	RYR3	ENSCAFG00000008056	protein_coding
BICF2G630412449		30	1235869	20	A/C	C	intron_variant	MODIFIER	RYR3	ENSCAFG00000008056	protein_coding
BICF2P1141968		30	1246882	20	T/C	C	intron_variant	MODIFIER	RYR3	ENSCAFG00000008056	protein_coding
BICF2P1033674		30	1257941	20	T/C	C	intron_variant	MODIFIER	RYR3	ENSCAFG00000008056	protein_coding
BICF2S23412009		30	1267404	20	T/C	C	intron_variant	MODIFIER	RYR3	ENSCAFG00000008056	protein_coding
BICF2P439629		30	1268043	20	A/G	G	intron_variant	MODIFIER	RYR3	ENSCAFG00000008056	protein_coding
BICF2P877675		30	1278287	20	A/C	C	intron_variant	MODIFIER	RYR3	ENSCAFG00000008056	protein_coding
BICF2P385707		30	1288980	20	T/C	C	intron_variant	MODIFIER	RYR3	ENSCAFG00000008056	protein_coding
BICF2P570833		30	1303892	20	T/C	C	intron_variant	MODIFIER	RYR3	ENSCAFG00000008056	protein_coding
BICF2P888018		30	1322610	20	A/G	G	intron_variant	MODIFIER	RYR3	ENSCAFG00000008056	protein_coding
BICF2P541998		30	1325247	20	T/C	C	intron_variant	MODIFIER	RYR3	ENSCAFG00000008056	protein_coding
BICF2G630412427		30	1333849	20	A/G	G	intron_variant	MODIFIER	RYR3	ENSCAFG00000008056	protein_coding
BICF2P218027		30	1335357	20	A/T	T	intron_variant	MODIFIER	RYR3	ENSCAFG00000008056	protein_coding
BICF2G630412415		30	1363393	20	A/C	C	intron_variant	MODIFIER	RYR3	ENSCAFG00000008056	protein_coding
BICF2P269002		30	1368072	20	A/G	G	intron_variant	MODIFIER	RYR3	ENSCAFG00000008056	protein_coding
BICF2G630412413		30	1376764	20	A/G	G	intron_variant	MODIFIER	RYR3	ENSCAFG00000008056	protein_coding
BICF2P75041		30	1396653	20	T/C	C	intron_variant	MODIFIER	RYR3	ENSCAFG00000008056	protein_coding
BICF2P192067	rs23651844	30	1411781	20	A/G	G	intron_variant	MODIFIER	RYR3	ENSCAFG00000008056	protein_coding
BICF2P1023663		30	1430446	20	G/C	C	intron_variant	MODIFIER	RYR3	ENSCAFG00000008056	protein_coding
BICF2P189738		30	1439444	20	A/G	G	intron_variant	MODIFIER	RYR3	ENSCAFG00000008056	protein_coding
BICF2P661304		30	1445122	20	A/G	G	intron_variant	MODIFIER	RYR3	ENSCAFG00000008056	protein_coding
BICF2P1468312		30	1465637	20	A/G	G	intron_variant	MODIFIER	RYR3	ENSCAFG00000008056	protein_coding
BICF2P732439	rs23629066	30	1508886	20	T/C	C	intron_variant	MODIFIER	RYR3	ENSCAFG00000008056	protein_coding
BICF2G630412395		30	1523168	20	T/C	C	intron_variant	MODIFIER	RYR3	ENSCAFG00000008056	protein_coding
BICF2P585552	rs23659837	30	1532825	18	A/G	G	5_prime_UTR_variant	MODIFIER	RYR3	ENSCAFG00000008056	protein_coding
BICF2P289026	rs23636221	30	1552291	18	A/G	G	intergenic_variant	MODIFIER
BICF2S23222581		30	1557965	18	A/G	G	intergenic_variant	MODIFIER
BICF2P155229	rs23628558	30	1558195	18	T/C	C	intergenic_variant	MODIFIER
BICF2G630412391		30	1566037	18	T/C	C	intergenic_variant	MODIFIER
BICF2S23216458		30	1583311	18	A/G	G	intergenic_variant	MODIFIER
BICF2G630412381		30	1591383	18	A/G	G	intergenic_variant	MODIFIER
BICF2G630412377		30	1598107	18	A/G	G	intergenic_variant	MODIFIER
BICF2G630412375	rs23654513	30	1601680	18	T/C	C	intergenic_variant	MODIFIER
BICF2G630412364		30	1635208	18	T/C	C	intergenic_variant	MODIFIER
BICF2G630412359		30	1645290	18	T/G	G	intergenic_variant	MODIFIER
BICF2G630412346		30	1664334	18	T/C	C	intergenic_variant	MODIFIER
BICF2G630412335		30	1674982	18	A/G	G	intergenic_variant	MODIFIER
BICF2G630412329		30	1689630	18	A/G	G	intergenic_variant	MODIFIER
BICF2P74133		30	1709298	18	A/G	G	intergenic_variant	MODIFIER
BICF2G630412306	rs23650713	30	1732646	18	T/A	A	intergenic_variant	MODIFIER
BICF2G630412279		30	1761343	18	T/C	C	intergenic_variant	MODIFIER
BICF2G630412268	rs23635389	30	1774783	18	T/C	C	intergenic_variant	MODIFIER
BICF2G630412260		30	1784036	18	A/C	C	intergenic_variant	MODIFIER
BICF2G630412259		30	1785410	18	A/G	G	intergenic_variant	MODIFIER
BICF2G630412232	rs23635474	30	1819062	18	T/C	C	intron_variant	MODIFIER	FMN1	ENSCAFG00000008199	protein_coding
BICF2G630412228		30	1833885	20	A/G	G	intron_variant	MODIFIER	FMN1	ENSCAFG00000008199	protein_coding
BICF2P718852		30	1850458	20	A/C	C	intron_variant	MODIFIER	FMN1	ENSCAFG00000008199	protein_coding
BICF2S23430472		30	1874916	20	A/G	G	intron_variant	MODIFIER	FMN1	ENSCAFG00000008199	protein_coding
BICF2G630412207	rs23635539	30	1889540	20	T/C	C	intron_variant	MODIFIER	FMN1	ENSCAFG00000008199	protein_coding
BICF2P580331	rs23650491	30	1899104	20	C/G	G	intron_variant	MODIFIER	FMN1	ENSCAFG00000008199	protein_coding
BICF2G630412198		30	1916233	20	T/G	G	intron_variant	MODIFIER	FMN1	ENSCAFG00000008199	protein_coding
BICF2G630412194		30	1923317	20	A/C	C	intron_variant	MODIFIER	FMN1	ENSCAFG00000008199	protein_coding
BICF2G630412182		30	1938268	20	A/G	G	intron_variant	MODIFIER	FMN1	ENSCAFG00000008199	protein_coding
BICF2G630412176		30	1945969	20	A/C	C	intron_variant	MODIFIER	FMN1	ENSCAFG00000008199	protein_coding
BICF2P447549		30	1957591	20	T/C	C	intron_variant	MODIFIER	FMN1	ENSCAFG00000008199	protein_coding
BICF2G630412168		30	1974287	20	A/G	G	intron_variant	MODIFIER	FMN1	ENSCAFG00000008199	protein_coding
BICF2G630412164		30	1990809	20	A/G	G	intron_variant	MODIFIER	FMN1	ENSCAFG00000008199	protein_coding
BICF2G630412154		30	2015167	20	A/G	G	intron_variant	MODIFIER	FMN1	ENSCAFG00000008199	protein_coding
BICF2G630412151		30	2026353	20	A/G	G	intron_variant	MODIFIER	FMN1	ENSCAFG00000008199	protein_coding
BICF2G630412143		30	2045879	20	T/C	C	intron_variant	MODIFIER	FMN1	ENSCAFG00000008199	protein_coding
BICF2G630412141		30	2049048	19	A/C	C	intron_variant	MODIFIER	FMN1	ENSCAFG00000008199	protein_coding
BICF2G630412136		30	2064428	19	A/C	C	intron_variant	MODIFIER	FMN1	ENSCAFG00000008199	protein_coding
BICF2G630412126		30	2093592	19	T/C	C	intron_variant	MODIFIER	FMN1	ENSCAFG00000008199	protein_coding
BICF2G630412123	rs23635993	30	2098641	19	A/G	G	intron_variant	MODIFIER	FMN1	ENSCAFG00000008199	protein_coding
BICF2G630412119		30	2108691	19	A/G	G	intron_variant	MODIFIER	FMN1	ENSCAFG00000008199	protein_coding
BICF2G630412118		30	2120505	19	A/G	G	intron_variant	MODIFIER	FMN1	ENSCAFG00000008199	protein_coding
BICF2G630412117		30	2123459	19	A/G	G	intron_variant	MODIFIER	FMN1	ENSCAFG00000008199	protein_coding
BICF2G630412104		30	2152549	19	T/C	C	intron_variant	MODIFIER	FMN1	ENSCAFG00000008199	protein_coding
BICF2G630412097	rs23636065	30	2171362	19	A/G	G	intron_variant	MODIFIER	FMN1	ENSCAFG00000008199	protein_coding
BICF2G630412089		30	2182308	19	A/G	G	intron_variant	MODIFIER	FMN1	ENSCAFG00000008199	protein_coding
BICF2G630412075		30	2206807	19	T/C	C	intergenic_variant	MODIFIER
BICF2G630412070		30	2209939	19	A/G	G	intergenic_variant	MODIFIER
BICF2P447069		30	2221591	19	A/T	T	downstream_gene_variant	MODIFIER	GREM1	ENSCAFG00000008210	protein_coding
BICF2P544626	rs23634656	30	2249176	19	A/G	G	intergenic_variant	MODIFIER
BICF2G630412056		30	2258703	19	A/C	C	downstream_gene_variant	MODIFIER	SCG5	ENSCAFG00000008219	protein_coding
BICF2G630412041		30	2267036	19	A/G	G	intron_variant	MODIFIER	SCG5	ENSCAFG00000008219	protein_coding
BICF2G630412029		30	2281275	19	T/C	C	intron_variant	MODIFIER	SCG5	ENSCAFG00000008219	protein_coding
BICF2G630412003	rs23628982	30	2312118	19	G/C	C	intron_variant	MODIFIER	SCG5	ENSCAFG00000008219	protein_coding
BICF2G630411997		30	2340529	19	A/G	G	intergenic_variant	MODIFIER
BICF2G630411975		30	2356459	19	T/C	C	intergenic_variant	MODIFIER
BICF2G630411969		30	2361642	19	A/G	G	intergenic_variant	MODIFIER
BICF2G630411933		30	2380444	19	A/G	G	intergenic_variant	MODIFIER
BICF2G630411921		30	2394216	19	A/G	G	intergenic_variant	MODIFIER
BICF2G630411905		30	2423059	19	A/G	G	intergenic_variant	MODIFIER
BICF2G630411893		30	2436410	19	A/G	G	intergenic_variant	MODIFIER
BICF2P1249093		30	2446457	19	T/C	C	intergenic_variant	MODIFIER
BICF2P1109493	rs23645121	30	2462326	19	A/G	G	intergenic_variant	MODIFIER
BICF2S23312173		30	2482138	19	A/G	G	upstream_gene_variant	MODIFIER	GJD2	ENSCAFG00000008244	protein_coding
BICF2S23313484		30	2485604	19	C/G	G	upstream_gene_variant	MODIFIER	GJD2	ENSCAFG00000008244	protein_coding
BICF2S23733177		30	2516430	19	A/G	G	intron_variant	MODIFIER	ACTC1	ENSCAFG00000012181	protein_coding
BICF2P564999		30	2531860	19	A/G	G	intergenic_variant	MODIFIER
BICF2P1154504		30	2548575	19	A/G	G	intergenic_variant	MODIFIER
BICF2G630411876		30	2555184	19	T/A	A	intergenic_variant	MODIFIER
BICF2G630411873		30	2566934	19	A/G	G	downstream_gene_variant	MODIFIER	AQR	ENSCAFG00000008304	protein_coding
BICF2P187013		30	2585419	19	A/C	C	intron_variant	MODIFIER	AQR	ENSCAFG00000008304	protein_coding
BICF2P151920		30	2592591	19	A/G	G	synonymous_variant	LOW	AQR	ENSCAFG00000008304	protein_coding	939	F	ttT/ttC
BICF2P1086828		30	2609031	19	A/C	C	stop_lost	HIGH	AQR	ENSCAFG00000008304	protein_coding	615	*/G	Tga/Gga
BICF2P83370		30	2612406	19	T/C	C	intron_variant	MODIFIER	AQR	ENSCAFG00000008304	protein_coding
BICF2P344200		30	2638235	19	T/A	A	intron_variant	MODIFIER	AQR	ENSCAFG00000008304	protein_coding
BICF2P310079		30	2649725	19	A/C	C	intron_variant	MODIFIER	AQR	ENSCAFG00000008304	protein_coding
BICF2P1329928		30	2687771	19	T/C	C	intergenic_variant	MODIFIER
BICF2S23632513		30	2698032	19	T/C	C	intergenic_variant	MODIFIER
BICF2P651814	rs23648997	30	2719665	19	A/G	G	intergenic_variant	MODIFIER
BICF2P781234	rs23651943	30	2720811	19	A/G	G	intergenic_variant	MODIFIER
BICF2P681179		30	2735801	19	A/G	G	intergenic_variant	MODIFIER
BICF2P1350505		30	2744076	19	A/C	C	intergenic_variant	MODIFIER
BICF2G630411864		30	2763750	19	A/G	G	intergenic_variant	MODIFIER
BICF2P1055519	rs23628725	30	2775667	19	A/G	G	intergenic_variant	MODIFIER
