# Supplementary material for: The German Shorthair Pointer Dog Breed (Canis lupus familiaris): Genomic Inbreeding and Variability
Source: Animals (Basel). 2020 Mar 17;10(3):498. doi: 10.3390/ani10030498 (PMC7143860; doi:10.3390/ani10030498)
Supplement: Supplementary file 1 [file animals-10-00498-s001.zip › Additional_Files/Table S2.xlsx]

## Sheet: Foglio1
Chr	0-2 Mb	2-4 Mb	4-8 Mb	8-16 Mb	> 16 Mb	Count by chr
1	114	54	41	25	9	243
2	28	39	13	9	7	96
3	62	47	28	9	4	150
4	53	24	11	12	3	103
5	49	46	33	22	2	152
6	47	31	36	12	2	128
7	46	34	21	11	6	118
8	26	13	18	10	5	72
9	44	24	23	13	4	108
10	73	27	6	5	2	113
11	40	23	24	13	6	106
12	37	34	8	6	3	88
13	47	28	28	13	6	122
14	41	14	11	5	1	72
15	42	28	18	4	5	97
16	30	18	16	10	3	77
17	26	21	17	8	3	75
18	22	23	14	4	2	65
19	28	29	20	5	2	84
20	24	29	15	4	2	74
21	20	12	20	3	4	59
22	38	34	13	5	3	93
23	24	15	11	5	0	55
24	30	26	15	9	2	82
25	35	28	15	15	3	96
26	20	11	10	2	1	44
27	29	23	13	4	0	69
28	36	14	4	1	1	56
29	24	12	7	4	1	48
30	42	29	9	3	2	85
31	18	12	5	3	1	39
32	15	15	10	4	0	44
33	17	8	12	5	0	42
34	26	20	6	4	0	56
35	17	20	8	1	1	47
36	16	18	5	2	0	41
37	16	11	10	5	1	43
38	21	12	6	1	1	41
Totale	1323	906	580	276	98	3183
